# Supplementary material for: ﻿Taxonomic insights into the diversity of Cloeon Leach, 1815 (Ephemeroptera, Baetidae) in Thailand
Source: Zookeys. 2026 Jan 5;1266:1–39. doi: 10.3897/zookeys.1266.176616 (PMC12796944; doi:10.3897/zookeys.1266.176616)
Supplement: XML Treatment for Cloeon bengalense [file zookeys.1266.176616-treatment1.xml]

<!DOCTYPE tp:taxon-treatment
  PUBLIC "-//TaxonX//DTD Taxonomic Treatment Publishing DTD v0 20100105//EN" "tax-treatment-NSO.dtd">
<tp:taxon-treatment xmlns:tp="http://www.plazi.org/taxpub"><tp:treatment-meta><kwd-group><label>Taxon classification</label><kwd>
              <named-content content-type="kingdom">Animalia</named-content>
            </kwd><kwd>
              <named-content content-type="order">Ephemeroptera</named-content>
            </kwd><kwd>
              <named-content content-type="family">Baetidae</named-content>
            </kwd></kwd-group><mixed-citation publication-type="journal"><person-group><name><surname>Noenrimnong</surname><given-names>Chayanon</given-names></name><name><surname>Suttinun</surname><given-names>Chanaporn</given-names></name><name><surname>Tungpairojwong</surname><given-names>Nisarat</given-names></name><name><surname>Boonsoong</surname><given-names>Boonsatien</given-names></name></person-group><article-title>﻿Taxonomic insights into the diversity of <italic><tp:taxon-name><tp:taxon-name-part taxon-name-part-type="genus" reg="Cloeon">Cloeon</tp:taxon-name-part></tp:taxon-name></italic> Leach, 1815 (<tp:taxon-name><tp:taxon-name-part taxon-name-part-type="order">Ephemeroptera</tp:taxon-name-part></tp:taxon-name>, <tp:taxon-name><tp:taxon-name-part taxon-name-part-type="family">Baetidae</tp:taxon-name-part></tp:taxon-name>) in Thailand</article-title><source>Zookeys</source><day>05</day><month>01</month><year>2026</year><volume>1266</volume><fpage>1</fpage><lpage>39</lpage><pub-id pub-id-type="doi">10.3897/zookeys.1266.176616</pub-id></mixed-citation></tp:treatment-meta><tp:nomenclature><label>﻿</label><tp:taxon-name><object-id xmlns:xlink="http://www.w3.org/1999/xlink" content-type="arpha" xlink:type="simple">C6283AC3-18BA-500D-A292-34AB9C79A09D</object-id>
            <tp:taxon-name-part taxon-name-part-type="genus" reg="Cloeon">Cloeon</tp:taxon-name-part>
            <tp:taxon-name-part taxon-name-part-type="species" reg="bengalense">bengalense</tp:taxon-name-part>
          </tp:taxon-name><tp:taxon-authority>Kimmins, 1947</tp:taxon-authority><xref ref-type="fig" rid="F1">Figs 1A–C</xref><xref ref-type="fig" rid="F6">, 6A, B</xref><xref ref-type="fig" rid="F8">, 8A, B</xref><xref ref-type="fig" rid="F10">, 10A, B</xref><xref ref-type="fig" rid="F13">, 13A, B</xref><xref ref-type="fig" rid="F15">, 15A, B</xref><xref ref-type="fig" rid="F18">, 18A–D</xref><xref ref-type="fig" rid="F19">, 19A–F</xref><xref ref-type="fig" rid="F20">, 20A–F</xref><xref ref-type="fig" rid="F27">, 27C</xref><xref ref-type="fig" rid="F28">, 28E</xref><xref ref-type="fig" rid="F29">, 29D</xref><tp:nomenclature-citation-list><tp:nomenclature-citation><tp:taxon-name>
                <tp:taxon-name-part taxon-name-part-type="genus" reg="Cloeon">Cloeon</tp:taxon-name-part> <tp:taxon-name-part taxon-name-part-type="species" reg="bengalense">bengalense</tp:taxon-name-part></tp:taxon-name><comment>Kimmins: 95, figs 3, 7, 11 (original description, male and female).</comment></tp:nomenclature-citation><tp:nomenclature-citation><tp:taxon-name>
                <tp:taxon-name-part taxon-name-part-type="genus" reg="Cloeon">Cloeon</tp:taxon-name-part> <tp:taxon-name-part taxon-name-part-type="species" reg="bengalense">bengalense</tp:taxon-name-part></tp:taxon-name><comment>: <xref ref-type="bibr" rid="B17">Kimmins 1971</xref>: 310 (list). <xref ref-type="bibr" rid="B13">Hubbard and Peters 1978</xref>: 8 (list). <xref ref-type="bibr" rid="B14">Hubbard and Srivastava 1984</xref>: 3 (list). Marcus 2019: 85, figs 1–4 (record).</comment></tp:nomenclature-citation></tp:nomenclature-citation-list></tp:nomenclature><tp:treatment-sec sec-type="material" id="SECID0EWVAE"><title>Material examined.</title><p>• 4 nymphs, 5 female subimagos, 3 female imagos, <bold>Bangkok Prov.</bold>, Luang Suwannawajokkasikij 100<sup>th</sup> Year Park, <named-content xmlns:xlink="http://www.w3.org/1999/xlink" content-type="dwc:verbatimCoordinates" xlink:type="simple"><named-content content-type="geo-json" specific-use="{&#34;type&#34;:&#34;Point&#34;,&#34;coordinates&#34;:[100.570861,13.848472]}" id="NCID0EDWAE" xlink:type="simple">13°50'54.5"N, 100°34'15.1"E</named-content></named-content>, 1.VIII.2024, C. Noenrimnong leg. (<abbrev xmlns:xlink="http://www.w3.org/1999/xlink" content-type="institution" xlink:title="Zoological Museum Kasetsart University" id="ABBRID0EIWAE" xlink:type="simple">ZMKU</abbrev>); • 4 nymphs, 1 male subimago, <bold>Bangkok Prov.</bold>, Varunawan Park, <named-content xmlns:xlink="http://www.w3.org/1999/xlink" content-type="dwc:verbatimCoordinates" xlink:type="simple"><named-content content-type="geo-json" specific-use="{&#34;type&#34;:&#34;Point&#34;,&#34;coordinates&#34;:[100.562750,13.847528]}" id="NCID0ESWAE" xlink:type="simple">13°50'51.1"N, 100°33'45.9"E</named-content></named-content>, 25.X.2024, B. Boonsoong &amp; C. Noenrimnong leg. (<abbrev xmlns:xlink="http://www.w3.org/1999/xlink" content-type="institution" xlink:title="Zoological Museum Kasetsart University" id="ABBRID0EXWAE" xlink:type="simple">ZMKU</abbrev>); • 8 nymphs, 1 female subimago, 2 male imagos, 3 female imagos, <bold>Bangkok Prov.</bold>, Information Building 50 Years, <named-content xmlns:xlink="http://www.w3.org/1999/xlink" content-type="dwc:verbatimCoordinates" xlink:type="simple"><named-content content-type="geo-json" specific-use="{&#34;type&#34;:&#34;Point&#34;,&#34;coordinates&#34;:[100.569972,13.853222]}" id="NCID0EBXAE" xlink:type="simple">13°51'11.6"N, 100°34'11.9"E</named-content></named-content>, 12.I.2025, C. Noenrimnong leg. (<abbrev xmlns:xlink="http://www.w3.org/1999/xlink" content-type="institution" xlink:title="Zoological Museum Kasetsart University" id="ABBRID0EGXAE" xlink:type="simple">ZMKU</abbrev>); • 7 male subimagos, 1 female subimago, <bold>Lop Buri Prov.</bold>, Huai Som, <named-content xmlns:xlink="http://www.w3.org/1999/xlink" content-type="dwc:verbatimCoordinates" xlink:type="simple"><named-content content-type="geo-json" specific-use="{&#34;type&#34;:&#34;Point&#34;,&#34;coordinates&#34;:[100.857806,14.864528]}" id="NCID0EQXAE" xlink:type="simple">14°51'52.3"N, 100°51'28.1"E</named-content></named-content>, 19.I.2025, A. Wongyam leg. (<abbrev xmlns:xlink="http://www.w3.org/1999/xlink" content-type="institution" xlink:title="Zoological Museum Kasetsart University" id="ABBRID0EVXAE" xlink:type="simple">ZMKU</abbrev>); • 7 nymphs, 1 female imago, <bold>Chachoengsao Prov.</bold>, Sao Cha-Ngok, <named-content xmlns:xlink="http://www.w3.org/1999/xlink" content-type="dwc:verbatimCoordinates" xlink:type="simple"><named-content content-type="geo-json" specific-use="{&#34;type&#34;:&#34;Point&#34;,&#34;coordinates&#34;:[101.153750,13.695306]}" id="NCID0E6XAE" xlink:type="simple">13°41'43.1"N, 101°09'13.5"E</named-content></named-content>, 8.XI.2024, B. Boonsoong leg. (<abbrev xmlns:xlink="http://www.w3.org/1999/xlink" content-type="institution" xlink:title="Zoological Museum Kasetsart University" id="ABBRID0EEYAE" xlink:type="simple">ZMKU</abbrev>); • 3 nymphs, <bold>Prachin Buri Prov.</bold>, Kabin Buri, <named-content xmlns:xlink="http://www.w3.org/1999/xlink" content-type="dwc:verbatimCoordinates" xlink:type="simple"><named-content content-type="geo-json" specific-use="{&#34;type&#34;:&#34;Point&#34;,&#34;coordinates&#34;:[101.753167,13.984528]}" id="NCID0EOYAE" xlink:type="simple">13°59'04.3"N, 101°45'11.4"E</named-content></named-content>, 15.V.2025, B. Boonsoong leg. (<abbrev xmlns:xlink="http://www.w3.org/1999/xlink" content-type="institution" xlink:title="Zoological Museum Kasetsart University" id="ABBRID0ETYAE" xlink:type="simple">ZMKU</abbrev>); • 4 nymphs, 1 male subimago, 2 male imagos, 1 female imago, <bold>Nakhon Ratchasima Prov.</bold>, Chateau de Khaoyai, <named-content xmlns:xlink="http://www.w3.org/1999/xlink" content-type="dwc:verbatimCoordinates" xlink:type="simple"><named-content content-type="geo-json" specific-use="{&#34;type&#34;:&#34;Point&#34;,&#34;coordinates&#34;:[101.451667,14.513500]}" id="NCID0E4YAE" xlink:type="simple">14°30'48.6"N, 101°27'06.0"E</named-content></named-content>, 29.XI.2024, B. Boonsoong leg. (<abbrev xmlns:xlink="http://www.w3.org/1999/xlink" content-type="institution" xlink:title="Zoological Museum Kasetsart University" id="ABBRID0ECZAE" xlink:type="simple">ZMKU</abbrev>); • 2 nymphs, <bold>Maha Sarakham Prov.</bold>, Nong Bua Kaeo, <named-content xmlns:xlink="http://www.w3.org/1999/xlink" content-type="dwc:verbatimCoordinates" xlink:type="simple"><named-content content-type="geo-json" specific-use="{&#34;type&#34;:&#34;Point&#34;,&#34;coordinates&#34;:[103.307222,15.532333]}" id="NCID0EMZAE" xlink:type="simple">15°31'56.4"N, 103°18'26.0"E</named-content></named-content>, 16.V.2025, B. Boonsoong leg. (<abbrev xmlns:xlink="http://www.w3.org/1999/xlink" content-type="institution" xlink:title="Zoological Museum Kasetsart University" id="ABBRID0ERZAE" xlink:type="simple">ZMKU</abbrev>); • 3 nymphs, <bold>Buri Ram Prov.</bold>, Mafueang Phutthaisong, <named-content xmlns:xlink="http://www.w3.org/1999/xlink" content-type="dwc:verbatimCoordinates" xlink:type="simple"><named-content content-type="geo-json" specific-use="{&#34;type&#34;:&#34;Point&#34;,&#34;coordinates&#34;:[103.049500,15.498333]}" id="NCID0E2ZAE" xlink:type="simple">15°29'54.0"N, 103°02'58.2"E</named-content></named-content>, 16.V.2025, B. Boonsoong leg. (<abbrev xmlns:xlink="http://www.w3.org/1999/xlink" content-type="institution" xlink:title="Zoological Museum Kasetsart University" id="ABBRID0EA1AE" xlink:type="simple">ZMKU</abbrev>); • 14 nymphs, <bold>Khon Kaen Prov.</bold>, Sithan Lake <named-content xmlns:xlink="http://www.w3.org/1999/xlink" content-type="dwc:institutional_code" xlink:title="Khon Kaen University" xlink:href="http://grbio.org/institution/khon-kaen-university" xlink:type="simple">KKU</named-content>, <named-content xmlns:xlink="http://www.w3.org/1999/xlink" content-type="dwc:verbatimCoordinates" xlink:type="simple"><named-content content-type="geo-json" specific-use="{&#34;type&#34;:&#34;Point&#34;,&#34;coordinates&#34;:[102.815278,16.444750]}" id="NCID0EP1AE" xlink:type="simple">16°26'41.1"N, 102°48'55.0"E</named-content></named-content>, 1.IV.2024, N. Tungpairojwong leg. (<named-content xmlns:xlink="http://www.w3.org/1999/xlink" content-type="dwc:institutional_code" xlink:title="Khon Kaen University" xlink:href="http://grbio.org/institution/khon-kaen-university" xlink:type="simple">KKU</named-content>); • 22 nymphs, <bold>Khon Kaen Prov.</bold>, Fisheries Pond <named-content xmlns:xlink="http://www.w3.org/1999/xlink" content-type="dwc:institutional_code" xlink:title="Khon Kaen University" xlink:href="http://grbio.org/institution/khon-kaen-university" xlink:type="simple">KKU</named-content>, <named-content xmlns:xlink="http://www.w3.org/1999/xlink" content-type="dwc:verbatimCoordinates" xlink:type="simple"><named-content content-type="geo-json" specific-use="{&#34;type&#34;:&#34;Point&#34;,&#34;coordinates&#34;:[102.810639,16.458750]}" id="NCID0ED2AE" xlink:type="simple">16°27'31.5"N, 102°48'38.3"E</named-content></named-content>, 1.IV.2024, N. Tungpairojwong leg. (<named-content xmlns:xlink="http://www.w3.org/1999/xlink" content-type="dwc:institutional_code" xlink:title="Khon Kaen University" xlink:href="http://grbio.org/institution/khon-kaen-university" xlink:type="simple">KKU</named-content>); • 3 nymphs, 1 male subimago, 1 female imago, <bold>Khon Kaen Prov.</bold>, Khot swamp, <named-content xmlns:xlink="http://www.w3.org/1999/xlink" content-type="dwc:verbatimCoordinates" xlink:type="simple"><named-content content-type="geo-json" specific-use="{&#34;type&#34;:&#34;Point&#34;,&#34;coordinates&#34;:[102.802500,16.435028]}" id="NCID0ES2AE" xlink:type="simple">16°26'06.1"N, 102°48'09.0"E</named-content></named-content>, 17.V.2025, B. Boonsoong leg. (<abbrev xmlns:xlink="http://www.w3.org/1999/xlink" content-type="institution" xlink:title="Zoological Museum Kasetsart University" id="ABBRID0EX2AE" xlink:type="simple">ZMKU</abbrev>); • 5 nymphs, 1 female imago, <bold>Mukdahan Prov.</bold>, Nut Pob Rim Kong Mukdahan, <named-content xmlns:xlink="http://www.w3.org/1999/xlink" content-type="dwc:verbatimCoordinates" xlink:type="simple"><named-content content-type="geo-json" specific-use="{&#34;type&#34;:&#34;Point&#34;,&#34;coordinates&#34;:[104.734722,16.531583]}" id="NCID0EB3AE" xlink:type="simple">16°31'53.7"N, 104°44'05.0"E</named-content></named-content>, 18.V.2025, B. Boonsoong leg. (<abbrev xmlns:xlink="http://www.w3.org/1999/xlink" content-type="institution" xlink:title="Zoological Museum Kasetsart University" id="ABBRID0EG3AE" xlink:type="simple">ZMKU</abbrev>); • 1 female imago, <bold>Chiang Mai Prov.</bold>, Faculty of Veterinary Medicine CMU, <named-content xmlns:xlink="http://www.w3.org/1999/xlink" content-type="dwc:verbatimCoordinates" xlink:type="simple"><named-content content-type="geo-json" specific-use="{&#34;type&#34;:&#34;Point&#34;,&#34;coordinates&#34;:[98.940222,18.758944]}" id="NCID0EQ3AE" xlink:type="simple">18°45'32.2"N, 98°56'24.8"E</named-content></named-content>, 21.X.2025, C. Suttinun leg. (<abbrev xmlns:xlink="http://www.w3.org/1999/xlink" content-type="institution" xlink:title="Zoological Museum Kasetsart University" id="ABBRID0EV3AE" xlink:type="simple">ZMKU</abbrev>); • 1 female imago, <bold>Kanchanaburi Prov.</bold>, Kwai Noi River, <named-content xmlns:xlink="http://www.w3.org/1999/xlink" content-type="dwc:verbatimCoordinates" xlink:type="simple"><named-content content-type="geo-json" specific-use="{&#34;type&#34;:&#34;Point&#34;,&#34;coordinates&#34;:[99.060111,14.202139]}" id="NCID0E63AE" xlink:type="simple">14°12'07.7"N, 99°03'36.4"E</named-content></named-content>, 22.XII.2024, B. Boonsoong &amp; C. Noenrimnong leg. (<abbrev xmlns:xlink="http://www.w3.org/1999/xlink" content-type="institution" xlink:title="Zoological Museum Kasetsart University" id="ABBRID0EE4AE" xlink:type="simple">ZMKU</abbrev>); • 6 nymphs, 1 male subimago, 1 female imago, <bold>Kanchanaburi Prov.</bold>, The River Kwai Bridge Resort, <named-content xmlns:xlink="http://www.w3.org/1999/xlink" content-type="dwc:verbatimCoordinates" xlink:type="simple"><named-content content-type="geo-json" specific-use="{&#34;type&#34;:&#34;Point&#34;,&#34;coordinates&#34;:[99.507389,14.040750]}" id="NCID0EO4AE" xlink:type="simple">14°02'26.7"N, 99°30'26.6"E</named-content></named-content>, 05.VII.2025, B. Boonsoong leg. (<abbrev xmlns:xlink="http://www.w3.org/1999/xlink" content-type="institution" xlink:title="Zoological Museum Kasetsart University" id="ABBRID0ET4AE" xlink:type="simple">ZMKU</abbrev>); • 3 male imagos, <bold>Ratchaburi Prov.</bold>, Bua Resort Suanphueng, <named-content xmlns:xlink="http://www.w3.org/1999/xlink" content-type="dwc:verbatimCoordinates" xlink:type="simple"><named-content content-type="geo-json" specific-use="{&#34;type&#34;:&#34;Point&#34;,&#34;coordinates&#34;:[99.244528,13.525000]}" id="NCID0E44AE" xlink:type="simple">13°31'30.0"N, 99°14'40.3"E</named-content></named-content>, 15.III.2025, C. Noenrimnong leg. (<abbrev xmlns:xlink="http://www.w3.org/1999/xlink" content-type="institution" xlink:title="Zoological Museum Kasetsart University" id="ABBRID0EC5AE" xlink:type="simple">ZMKU</abbrev>).</p></tp:treatment-sec><tp:treatment-sec sec-type="description" id="SECID0EH5AE"><title>Descriptions</title><p><bold>(in alcohol</bold>)<bold>. Female imago</bold> (Fig. <xref ref-type="fig" rid="F6">6A</xref>). See <xref ref-type="bibr" rid="B16">Kimmins (1947)</xref> for original description. The female imagos of this species can be distinguished by the pale green to yellowish-green head, which bears a pale green midline flanked by two dark brown longitudinal stripes covering most of the dorsal surface (Fig. <xref ref-type="fig" rid="F18">18A</xref>). The thorax is similarly coloured, with a pale green to yellowish-green ground colour and a pale midline flanked by two continuous dark brown longitudinal stripes extending from the head to the abdomen (Fig. <xref ref-type="fig" rid="F18">18A</xref>). The abdominal terga are green to yellowish-green, with dark brown to dark reddish-brown pigmentation. Terga II–IX have a pale midline flanked by a pair of pale spots or drop-shaped stripes; the lateral margins of anterior terga exhibit dark reddish-brown spots or short stripes, with those on segments III and VI extending almost to the lateral margins (Fig. <xref ref-type="fig" rid="F13">13A</xref>). The abdominal sterna exhibit dark reddish-brown spots along the lateral margins of segments II–VIII (Fig. <xref ref-type="fig" rid="F15">15A</xref>). The wings are hyaline, with dark brown venation in the costal and subcostal areas (Fig. <xref ref-type="fig" rid="F10">10A</xref>).</p><p><bold>Male imago</bold> (Fig. <xref ref-type="fig" rid="F6">6B</xref>). See <xref ref-type="bibr" rid="B16">Kimmins (1947)</xref> for original description.</p><p>The male imagos are recognised by their orange-yellow compound eyes with olive-green lower portions (Fig. <xref ref-type="fig" rid="F8">8B</xref>). The abdominal terga are translucent white, with segments III and VI bearing dark reddish-purple stripes extending nearly to the lateral margins; smaller paired stripes occur on segments II and V. Segments VIII–X are variably coloured from orange to dark brown (Fig. <xref ref-type="fig" rid="F13">13B</xref>). The abdominal sterna of segments VIII and IX are white, while sternum X ranges from orange to dark brown (Figs <xref ref-type="fig" rid="F15">15B</xref>, <xref ref-type="fig" rid="F18">18B</xref>). The wings are hyaline (Fig. <xref ref-type="fig" rid="F10">10B</xref>).</p><p><bold>Mature nymph (in alcohol)</bold>: Body length 5.66–5.67 mm, terminal filaments 3.44–3.49 mm.</p><p><bold><italic>Head</italic></bold>: Two rows of irregular brown spots (Fig. <xref ref-type="fig" rid="F1">1A</xref>). Antennae mostly brown, with darker colouration at the base (Fig. <xref ref-type="fig" rid="F19">19A</xref>).</p><p><bold><italic>Mouthparts</italic></bold>: i). Mandibles: Molar area contains densely distributed molar teeth. Lateral margins have sparsely distributed hair-like setae. Large prostheca, inner incisors, and outer incisors (Fig. <xref ref-type="fig" rid="F19">19B, C</xref>). ii). Labrum: Dorsal surface and half margins covered with hair-like setae. More than half of the surface contains sparsely distributed hair-like setae, with tufts of setae on either side of the anterior notch (Fig. <xref ref-type="fig" rid="F19">19D</xref>). iii). Maxillary Palp: Segments I and II with sparsely distributed hair-like setae on the surface, while segment III with more widely distributed hair-like setae (Fig. <xref ref-type="fig" rid="F19">19E</xref>). iv). Labial Palpi: Segment I longer than segments II and III. Segments I and II with sparsely distributed hair-like setae, while segment III with hair-like setae densely distributed around the terminal margin and longer and denser than those on other segments. Glossae and para-glossae with longer setae on the margins (Fig. <xref ref-type="fig" rid="F19">19F</xref>).</p><p><bold><italic>Thorax</italic></bold>: Irregular brown markings (Fig. <xref ref-type="fig" rid="F1">1A</xref>).</p><p><bold><italic>Legs</italic></bold>: Femora of all legs pale but with brown stripes near the apex and base, short setae on the surface and both margins. Tibiae and tarsi with brown bands near their bases, with short, sparsely distributed setae on the surface and dense, medium-sized setae along the inner margins (Fig. <xref ref-type="fig" rid="F20">20A–C</xref>). Base of the claws (foreleg) expanded, with the basal half containing two rows of spines with gradation size (Fig. <xref ref-type="fig" rid="F20">20D</xref>).</p><p><bold><italic>Abdominal terga</italic></bold>: Green to yellowish-green, uniform dark brown to dark reddish-brown. Segments II to IX, anterior part with a pale midline flanked by a pair of pale spots or drop-shaped stripes. Segments II and V may appear darker, while segments IV and VII may appear slightly paler but still retain the patterns. More than half of the lateral margin of segment VIII has 6–8 spines; whole of the lateral margin of segment IX has 6–11 spines (Figs <xref ref-type="fig" rid="F1">1A, B</xref>, <xref ref-type="fig" rid="F20">20E</xref>).</p><p><bold><italic>Abdominal sterna</italic></bold>: Green to yellowish-green, segments VII to IX with red to pale red spots near the middle posterior part, while segment X appears darker (Fig. <xref ref-type="fig" rid="F1">1C</xref>).</p><p><bold><italic>Caudal Filaments</italic></bold>: Each segment has a ring of spines at joints. Cerci with long setae along the inner margins and large, long spines on the outer margins. Terminal filament shorter than cerci, and long setae along both margins (Figs <xref ref-type="fig" rid="F1">1A</xref>, <xref ref-type="fig" rid="F20">20F</xref>).</p><p><bold>Egg.</bold> Width 43.37 μm; height 68.12 μm; filament thickness ranging from 0.154 to 0.173 μm. Oval-shaped; surface uniformly covered with dense, long filamentous structures (Figs <xref ref-type="fig" rid="F18">18C, D</xref>).</p></tp:treatment-sec><tp:treatment-sec sec-type="distribution" id="SECID0EFEAG"><title>Distribution.</title><p>Northern Thailand (Chiang Mai province); northeastern Thailand (Buri Ram, Khon Kaen, Maha Sarakham, Mukdahan, and Nakhon Ratchasima provinces); central Thailand (Bangkok and Lop Buri provinces); eastern Thailand (Chachoengsao and Prachin Buri provinces); western Thailand (Kanchanaburi and Ratchaburi provinces).</p></tp:treatment-sec><tp:treatment-sec sec-type="remarks" id="SECID0EKEAG"><title>Remarks.</title><p>The adults of <italic><tp:taxon-name><tp:taxon-name-part taxon-name-part-type="genus" reg="Cloeon">Cloeon</tp:taxon-name-part> <tp:taxon-name-part taxon-name-part-type="species" reg="bengalense">bengalense</tp:taxon-name-part></tp:taxon-name></italic> were described by <xref ref-type="bibr" rid="B16">Kimmins (1947)</xref> based on materials from West Bengal (India). This species has also been recorded in Singapore from the adult stage. Ours is the first record of this species in Thailand. In this study, we provide the first description of the egg structure and nymphal stage of <italic><tp:taxon-name><tp:taxon-name-part taxon-name-part-type="genus" reg="Cloeon">C.</tp:taxon-name-part> <tp:taxon-name-part taxon-name-part-type="species" reg="bengalense">bengalense</tp:taxon-name-part></tp:taxon-name></italic>. Additionally, we describe the smaller paired stripes that occur on segment V of the male imago, thereby supplementing the original description by <xref ref-type="bibr" rid="B16">Kimmins (1947)</xref>.</p></tp:treatment-sec><tp:treatment-sec><!--Section generated to contain objects referenced in tp:taxon-treatment.--><fig id="F1" position="float" orientation="portrait"><object-id xmlns:xlink="http://www.w3.org/1999/xlink" content-type="doi" xlink:type="simple">10.3897/zookeys.1266.176616.figure1</object-id><object-id xmlns:xlink="http://www.w3.org/1999/xlink" content-type="arpha" xlink:type="simple">AF4D49B5-B502-5FA3-87D5-3FC6F2C3554E</object-id><label>Figure 1.</label><caption><p><italic><tp:taxon-name><tp:taxon-name-part taxon-name-part-type="genus" reg="Cloeon">Cloeon</tp:taxon-name-part> <tp:taxon-name-part taxon-name-part-type="species" reg="bengalense">bengalense</tp:taxon-name-part></tp:taxon-name></italic>, mature nymph morphology: <bold>A.</bold> Female mature nymph (dorsal view); <bold>B.</bold> Terga I–X; <bold>C.</bold> Sterna I–X.</p></caption><graphic xmlns:xlink="http://www.w3.org/1999/xlink" xlink:href="zookeys-1266-001_article-176616__-g001.jpg" position="float" orientation="portrait" xlink:type="simple" id="oo_1505646.jpg"><uri content-type="original_file" xlink:type="simple">https://binary.pensoft.net/fig/1505646</uri></graphic></fig><fig id="F6" position="float" orientation="portrait"><object-id xmlns:xlink="http://www.w3.org/1999/xlink" content-type="doi" xlink:type="simple">10.3897/zookeys.1266.176616.figure6</object-id><object-id xmlns:xlink="http://www.w3.org/1999/xlink" content-type="arpha" xlink:type="simple">16633285-81CE-515A-B808-BE28C06C84CD</object-id><label>Figure 6.</label><caption><p>Live habitus of imago of <italic><tp:taxon-name><tp:taxon-name-part taxon-name-part-type="genus" reg="Cloeon">Cloeon</tp:taxon-name-part></tp:taxon-name></italic> species in Thailand: <bold>A.</bold> Female of <italic><tp:taxon-name><tp:taxon-name-part taxon-name-part-type="genus" reg="Cloeon">Cloeon</tp:taxon-name-part> <tp:taxon-name-part taxon-name-part-type="species" reg="bengalense">bengalense</tp:taxon-name-part></tp:taxon-name></italic>; <bold>B.</bold> Male of <italic><tp:taxon-name><tp:taxon-name-part taxon-name-part-type="genus" reg="Cloeon">Cloeon</tp:taxon-name-part> <tp:taxon-name-part taxon-name-part-type="species" reg="bengalense">bengalense</tp:taxon-name-part></tp:taxon-name></italic>; <bold>C.</bold> Female of <italic><tp:taxon-name><tp:taxon-name-part taxon-name-part-type="genus" reg="Cloeon">Cloeon</tp:taxon-name-part> <tp:taxon-name-part taxon-name-part-type="species" reg="harveyi">harveyi</tp:taxon-name-part></tp:taxon-name></italic>; <bold>D.</bold> Male of <italic><tp:taxon-name><tp:taxon-name-part taxon-name-part-type="genus" reg="Cloeon">Cloeon</tp:taxon-name-part> <tp:taxon-name-part taxon-name-part-type="species" reg="harveyi">harveyi</tp:taxon-name-part></tp:taxon-name></italic>.</p></caption><graphic xmlns:xlink="http://www.w3.org/1999/xlink" xlink:href="zookeys-1266-001_article-176616__-g006.jpg" position="float" orientation="portrait" xlink:type="simple" id="oo_1505651.jpg"><uri content-type="original_file" xlink:type="simple">https://binary.pensoft.net/fig/1505651</uri></graphic></fig><fig id="F8" position="float" orientation="portrait"><object-id xmlns:xlink="http://www.w3.org/1999/xlink" content-type="doi" xlink:type="simple">10.3897/zookeys.1266.176616.figure8</object-id><object-id xmlns:xlink="http://www.w3.org/1999/xlink" content-type="arpha" xlink:type="simple">4A8CD471-B9D7-5EB5-9DF6-C7984332B002</object-id><label>Figure 8.</label><caption><p>Adult habitus of <italic><tp:taxon-name><tp:taxon-name-part taxon-name-part-type="genus" reg="Cloeon">Cloeon</tp:taxon-name-part></tp:taxon-name></italic> species in Thailand: <bold>A.</bold> Female of <italic><tp:taxon-name><tp:taxon-name-part taxon-name-part-type="genus" reg="Cloeon">Cloeon</tp:taxon-name-part> <tp:taxon-name-part taxon-name-part-type="species" reg="bengalense">bengalense</tp:taxon-name-part></tp:taxon-name></italic>; <bold>B.</bold> Male of <italic><tp:taxon-name><tp:taxon-name-part taxon-name-part-type="genus" reg="Cloeon">Cloeon</tp:taxon-name-part> <tp:taxon-name-part taxon-name-part-type="species" reg="bengalense">bengalense</tp:taxon-name-part></tp:taxon-name></italic>; <bold>C.</bold> Female of <italic><tp:taxon-name><tp:taxon-name-part taxon-name-part-type="genus" reg="Cloeon">Cloeon</tp:taxon-name-part> <tp:taxon-name-part taxon-name-part-type="species" reg="bicolor">bicolor</tp:taxon-name-part></tp:taxon-name></italic>; <bold>D.</bold> Male of <italic><tp:taxon-name><tp:taxon-name-part taxon-name-part-type="genus" reg="Cloeon">Cloeon</tp:taxon-name-part> <tp:taxon-name-part taxon-name-part-type="species" reg="bicolor">bicolor</tp:taxon-name-part></tp:taxon-name></italic>.</p></caption><graphic xmlns:xlink="http://www.w3.org/1999/xlink" xlink:href="zookeys-1266-001_article-176616__-g008.jpg" position="float" orientation="portrait" xlink:type="simple" id="oo_1505653.jpg"><uri content-type="original_file" xlink:type="simple">https://binary.pensoft.net/fig/1505653</uri></graphic></fig><fig id="F10" position="float" orientation="portrait"><object-id xmlns:xlink="http://www.w3.org/1999/xlink" content-type="doi" xlink:type="simple">10.3897/zookeys.1266.176616.figure10</object-id><object-id xmlns:xlink="http://www.w3.org/1999/xlink" content-type="arpha" xlink:type="simple">6330585A-E80F-57B3-8C4D-0CB808C46BE6</object-id><label>Figure 10.</label><caption><p>Wings of <italic><tp:taxon-name><tp:taxon-name-part taxon-name-part-type="genus" reg="Cloeon">Cloeon</tp:taxon-name-part></tp:taxon-name></italic> species in Thailand: <bold>A.</bold> Female of <italic><tp:taxon-name><tp:taxon-name-part taxon-name-part-type="genus" reg="Cloeon">Cloeon</tp:taxon-name-part> <tp:taxon-name-part taxon-name-part-type="species" reg="bengalense">bengalense</tp:taxon-name-part></tp:taxon-name></italic>; <bold>B.</bold> Male of <italic><tp:taxon-name><tp:taxon-name-part taxon-name-part-type="genus" reg="Cloeon">Cloeon</tp:taxon-name-part> <tp:taxon-name-part taxon-name-part-type="species" reg="bengalense">bengalense</tp:taxon-name-part></tp:taxon-name></italic>; <bold>C.</bold> Female of <italic><tp:taxon-name><tp:taxon-name-part taxon-name-part-type="genus" reg="Cloeon">Cloeon</tp:taxon-name-part> <tp:taxon-name-part taxon-name-part-type="species" reg="bicolor">bicolor</tp:taxon-name-part></tp:taxon-name></italic>; <bold>D.</bold> Male of <italic><tp:taxon-name><tp:taxon-name-part taxon-name-part-type="genus" reg="Cloeon">Cloeon</tp:taxon-name-part> <tp:taxon-name-part taxon-name-part-type="species" reg="bicolor">bicolor</tp:taxon-name-part></tp:taxon-name></italic>.</p></caption><graphic xmlns:xlink="http://www.w3.org/1999/xlink" xlink:href="zookeys-1266-001_article-176616__-g010.jpg" position="float" orientation="portrait" xlink:type="simple" id="oo_1505655.jpg"><uri content-type="original_file" xlink:type="simple">https://binary.pensoft.net/fig/1505655</uri></graphic></fig><fig id="F13" position="float" orientation="portrait"><object-id xmlns:xlink="http://www.w3.org/1999/xlink" content-type="doi" xlink:type="simple">10.3897/zookeys.1266.176616.figure13</object-id><object-id xmlns:xlink="http://www.w3.org/1999/xlink" content-type="arpha" xlink:type="simple">BA04A251-21E4-5421-8537-38ED77F20F99</object-id><label>Figure 13.</label><caption><p>Adult abdominal terga of <italic><tp:taxon-name><tp:taxon-name-part taxon-name-part-type="genus" reg="Cloeon">Cloeon</tp:taxon-name-part></tp:taxon-name></italic> species in Thailand: <bold>A.</bold> Female of <italic><tp:taxon-name><tp:taxon-name-part taxon-name-part-type="genus" reg="Cloeon">Cloeon</tp:taxon-name-part> <tp:taxon-name-part taxon-name-part-type="species" reg="bengalense">bengalense</tp:taxon-name-part></tp:taxon-name></italic>; <bold>B.</bold> Male of <italic><tp:taxon-name><tp:taxon-name-part taxon-name-part-type="genus" reg="Cloeon">Cloeon</tp:taxon-name-part> <tp:taxon-name-part taxon-name-part-type="species" reg="bengalense">bengalense</tp:taxon-name-part></tp:taxon-name></italic>; <bold>C.</bold> Female of <italic><tp:taxon-name><tp:taxon-name-part taxon-name-part-type="genus" reg="Cloeon">Cloeon</tp:taxon-name-part> <tp:taxon-name-part taxon-name-part-type="species" reg="bicolor">bicolor</tp:taxon-name-part></tp:taxon-name></italic>; <bold>D.</bold> Male of <italic><tp:taxon-name><tp:taxon-name-part taxon-name-part-type="genus" reg="Cloeon">Cloeon</tp:taxon-name-part> <tp:taxon-name-part taxon-name-part-type="species" reg="bicolor">bicolor</tp:taxon-name-part></tp:taxon-name></italic>.</p></caption><graphic xmlns:xlink="http://www.w3.org/1999/xlink" xlink:href="zookeys-1266-001_article-176616__-g013.jpg" position="float" orientation="portrait" xlink:type="simple" id="oo_1505658.jpg"><uri content-type="original_file" xlink:type="simple">https://binary.pensoft.net/fig/1505658</uri></graphic></fig><fig id="F15" position="float" orientation="portrait"><object-id xmlns:xlink="http://www.w3.org/1999/xlink" content-type="doi" xlink:type="simple">10.3897/zookeys.1266.176616.figure15</object-id><object-id xmlns:xlink="http://www.w3.org/1999/xlink" content-type="arpha" xlink:type="simple">B8C3FDC0-9AEB-53A2-986D-26DF2ECEB802</object-id><label>Figure 15.</label><caption><p>Adult abdominal sterna of <italic><tp:taxon-name><tp:taxon-name-part taxon-name-part-type="genus" reg="Cloeon">Cloeon</tp:taxon-name-part></tp:taxon-name></italic> species in Thailand: <bold>A.</bold> Female of <italic><tp:taxon-name><tp:taxon-name-part taxon-name-part-type="genus" reg="Cloeon">Cloeon</tp:taxon-name-part> <tp:taxon-name-part taxon-name-part-type="species" reg="bengalense">bengalense</tp:taxon-name-part></tp:taxon-name></italic>; <bold>B.</bold> Male of <italic><tp:taxon-name><tp:taxon-name-part taxon-name-part-type="genus" reg="Cloeon">Cloeon</tp:taxon-name-part> <tp:taxon-name-part taxon-name-part-type="species" reg="bengalense">bengalense</tp:taxon-name-part></tp:taxon-name></italic>; <bold>C.</bold> Female of <italic><tp:taxon-name><tp:taxon-name-part taxon-name-part-type="genus" reg="Cloeon">Cloeon</tp:taxon-name-part> <tp:taxon-name-part taxon-name-part-type="species" reg="bicolor">bicolor</tp:taxon-name-part></tp:taxon-name></italic>; <bold>D.</bold> Male of <italic><tp:taxon-name><tp:taxon-name-part taxon-name-part-type="genus" reg="Cloeon">Cloeon</tp:taxon-name-part> <tp:taxon-name-part taxon-name-part-type="species" reg="bicolor">bicolor</tp:taxon-name-part></tp:taxon-name></italic>.</p></caption><graphic xmlns:xlink="http://www.w3.org/1999/xlink" xlink:href="zookeys-1266-001_article-176616__-g015.jpg" position="float" orientation="portrait" xlink:type="simple" id="oo_1505660.jpg"><uri content-type="original_file" xlink:type="simple">https://binary.pensoft.net/fig/1505660</uri></graphic></fig><fig id="F18" position="float" orientation="portrait"><object-id xmlns:xlink="http://www.w3.org/1999/xlink" content-type="doi" xlink:type="simple">10.3897/zookeys.1266.176616.figure18</object-id><object-id xmlns:xlink="http://www.w3.org/1999/xlink" content-type="arpha" xlink:type="simple">75929045-F154-5ADA-AC2E-2EEBD476F2F0</object-id><label>Figure 18.</label><caption><p><italic><tp:taxon-name><tp:taxon-name-part taxon-name-part-type="genus" reg="Cloeon">Cloeon</tp:taxon-name-part> <tp:taxon-name-part taxon-name-part-type="species" reg="bengalense">bengalense</tp:taxon-name-part></tp:taxon-name></italic>, adult morphology: <bold>A.</bold> Head and thorax of female imago (dorsal view); <bold>B.</bold> Sterna VIII–X of male imago (ventral view), SEMs of egg structures: <bold>C.</bold> General outline of egg; <bold>D.</bold> Chorion surface.</p></caption><graphic xmlns:xlink="http://www.w3.org/1999/xlink" xlink:href="zookeys-1266-001_article-176616__-g018.jpg" position="float" orientation="portrait" xlink:type="simple" id="oo_1505663.jpg"><uri content-type="original_file" xlink:type="simple">https://binary.pensoft.net/fig/1505663</uri></graphic></fig><fig id="F19" position="float" orientation="portrait"><object-id xmlns:xlink="http://www.w3.org/1999/xlink" content-type="doi" xlink:type="simple">10.3897/zookeys.1266.176616.figure19</object-id><object-id xmlns:xlink="http://www.w3.org/1999/xlink" content-type="arpha" xlink:type="simple">3E40CF62-DED3-5A8C-8C48-E46BADBABB37</object-id><label>Figure 19.</label><caption><p><italic><tp:taxon-name><tp:taxon-name-part taxon-name-part-type="genus" reg="Cloeon">Cloeon</tp:taxon-name-part> <tp:taxon-name-part taxon-name-part-type="species" reg="bengalense">bengalense</tp:taxon-name-part></tp:taxon-name></italic>, mature nymph morphology: <bold>A.</bold> Antenna; <bold>B.</bold> Left mandible; <bold>C.</bold> Right mandible; <bold>D.</bold> Labrum; <bold>E.</bold> Maxilla; <bold>F.</bold> Labium.</p></caption><graphic xmlns:xlink="http://www.w3.org/1999/xlink" xlink:href="zookeys-1266-001_article-176616__-g019.jpg" position="float" orientation="portrait" xlink:type="simple" id="oo_1505664.jpg"><uri content-type="original_file" xlink:type="simple">https://binary.pensoft.net/fig/1505664</uri></graphic></fig><fig id="F20" position="float" orientation="portrait"><object-id xmlns:xlink="http://www.w3.org/1999/xlink" content-type="doi" xlink:type="simple">10.3897/zookeys.1266.176616.figure20</object-id><object-id xmlns:xlink="http://www.w3.org/1999/xlink" content-type="arpha" xlink:type="simple">90A4D31E-E868-5EAF-87B9-0D13025E4403</object-id><label>Figure 20.</label><caption><p><italic><tp:taxon-name><tp:taxon-name-part taxon-name-part-type="genus" reg="Cloeon">Cloeon</tp:taxon-name-part> <tp:taxon-name-part taxon-name-part-type="species" reg="bengalense">bengalense</tp:taxon-name-part></tp:taxon-name></italic>, mature nymph morphology: <bold>A.</bold> Foreleg; <bold>B.</bold> Midleg; <bold>C.</bold> Hindleg; <bold>D.</bold> Claw of foreleg; <bold>E.</bold> Lateral margins of Terga VIII–IX; <bold>F.</bold> Partial of caudal filaments.</p></caption><graphic xmlns:xlink="http://www.w3.org/1999/xlink" xlink:href="zookeys-1266-001_article-176616__-g020.jpg" position="float" orientation="portrait" xlink:type="simple" id="oo_1505665.jpg"><uri content-type="original_file" xlink:type="simple">https://binary.pensoft.net/fig/1505665</uri></graphic></fig><fig id="F27" position="float" orientation="portrait"><object-id xmlns:xlink="http://www.w3.org/1999/xlink" content-type="doi" xlink:type="simple">10.3897/zookeys.1266.176616.figure27</object-id><object-id xmlns:xlink="http://www.w3.org/1999/xlink" content-type="arpha" xlink:type="simple">FBEF7085-5CE5-5E64-A77B-DD4D8956B373</object-id><label>Figure 27.</label><caption><p>Drawing showing the dorsal (left) and ventral (right) views of a mature nymph <italic><tp:taxon-name><tp:taxon-name-part taxon-name-part-type="genus" reg="Cloeon">Cloeon</tp:taxon-name-part></tp:taxon-name></italic> species in Thailand: <bold>A.</bold><italic><tp:taxon-name><tp:taxon-name-part taxon-name-part-type="genus" reg="Cloeon">Cloeon</tp:taxon-name-part> <tp:taxon-name-part taxon-name-part-type="species" reg="harveyi">harveyi</tp:taxon-name-part></tp:taxon-name></italic>; <bold>B.</bold><italic><tp:taxon-name><tp:taxon-name-part taxon-name-part-type="genus" reg="Cloeon">Cloeon</tp:taxon-name-part> <tp:taxon-name-part taxon-name-part-type="species" reg="rubellum">rubellum</tp:taxon-name-part></tp:taxon-name></italic>; <bold>C.</bold><italic><tp:taxon-name><tp:taxon-name-part taxon-name-part-type="genus" reg="Cloeon">Cloeon</tp:taxon-name-part> <tp:taxon-name-part taxon-name-part-type="species" reg="bengalense">bengalense</tp:taxon-name-part></tp:taxon-name></italic>; <bold>D.</bold><italic><tp:taxon-name><tp:taxon-name-part taxon-name-part-type="genus" reg="Cloeon">Cloeon</tp:taxon-name-part> <tp:taxon-name-part taxon-name-part-type="species" reg="bicolor">bicolor</tp:taxon-name-part></tp:taxon-name></italic>; <bold>E.</bold><italic><tp:taxon-name><tp:taxon-name-part taxon-name-part-type="genus" reg="Cloeon">Cloeon</tp:taxon-name-part> <tp:taxon-name-part taxon-name-part-type="species" reg="viridulum">viridulum</tp:taxon-name-part></tp:taxon-name></italic>.</p></caption><graphic xmlns:xlink="http://www.w3.org/1999/xlink" xlink:href="zookeys-1266-001_article-176616__-g027.jpg" position="float" orientation="portrait" xlink:type="simple" id="oo_1505672.jpg"><uri content-type="original_file" xlink:type="simple">https://binary.pensoft.net/fig/1505672</uri></graphic></fig><fig id="F28" position="float" orientation="portrait"><object-id xmlns:xlink="http://www.w3.org/1999/xlink" content-type="doi" xlink:type="simple">10.3897/zookeys.1266.176616.figure28</object-id><object-id xmlns:xlink="http://www.w3.org/1999/xlink" content-type="arpha" xlink:type="simple">946E5680-EF8C-5535-ABDC-3BF55B9DCD7E</object-id><label>Figure 28.</label><caption><p>Drawing showing the dorsal (left) and ventral (right) views of a female imago of <italic><tp:taxon-name><tp:taxon-name-part taxon-name-part-type="genus" reg="Cloeon">Cloeon</tp:taxon-name-part></tp:taxon-name></italic> species in Thailand: <bold>A.</bold><italic><tp:taxon-name><tp:taxon-name-part taxon-name-part-type="genus" reg="Cloeon">Cloeon</tp:taxon-name-part> <tp:taxon-name-part taxon-name-part-type="species" reg="rubellum">rubellum</tp:taxon-name-part></tp:taxon-name></italic>; <bold>B.</bold><italic><tp:taxon-name><tp:taxon-name-part taxon-name-part-type="genus" reg="Cloeon">Cloeon</tp:taxon-name-part> <tp:taxon-name-part taxon-name-part-type="species" reg="harveyi">harveyi</tp:taxon-name-part></tp:taxon-name></italic>; <bold>C.</bold><italic><tp:taxon-name><tp:taxon-name-part taxon-name-part-type="genus" reg="Cloeon">Cloeon</tp:taxon-name-part> <tp:taxon-name-part taxon-name-part-type="species" reg="bicolor">bicolor</tp:taxon-name-part></tp:taxon-name></italic>; <bold>D.</bold><italic><tp:taxon-name><tp:taxon-name-part taxon-name-part-type="genus" reg="Cloeon">Cloeon</tp:taxon-name-part> <tp:taxon-name-part taxon-name-part-type="species" reg="viridulum">viridulum</tp:taxon-name-part></tp:taxon-name></italic>; <bold>E.</bold><italic><tp:taxon-name><tp:taxon-name-part taxon-name-part-type="genus" reg="Cloeon">Cloeon</tp:taxon-name-part> <tp:taxon-name-part taxon-name-part-type="species" reg="bengalense">bengalense</tp:taxon-name-part></tp:taxon-name></italic>.</p></caption><graphic xmlns:xlink="http://www.w3.org/1999/xlink" xlink:href="zookeys-1266-001_article-176616__-g028.jpg" position="float" orientation="portrait" xlink:type="simple" id="oo_1505673.jpg"><uri content-type="original_file" xlink:type="simple">https://binary.pensoft.net/fig/1505673</uri></graphic></fig><fig id="F29" position="float" orientation="portrait"><object-id xmlns:xlink="http://www.w3.org/1999/xlink" content-type="doi" xlink:type="simple">10.3897/zookeys.1266.176616.figure29</object-id><object-id xmlns:xlink="http://www.w3.org/1999/xlink" content-type="arpha" xlink:type="simple">EEC4CE3D-8C43-5164-83BB-23F4BFFA83C3</object-id><label>Figure 29.</label><caption><p>Drawing showing the dorsal (left) and ventral (right) views of a male adult of <italic><tp:taxon-name><tp:taxon-name-part taxon-name-part-type="genus" reg="Cloeon">Cloeon</tp:taxon-name-part></tp:taxon-name></italic> species in Thailand: <bold>A.</bold><italic><tp:taxon-name><tp:taxon-name-part taxon-name-part-type="genus" reg="Cloeon">Cloeon</tp:taxon-name-part> <tp:taxon-name-part taxon-name-part-type="species" reg="harveyi">harveyi</tp:taxon-name-part></tp:taxon-name></italic> (imago); <bold>B.</bold><italic><tp:taxon-name><tp:taxon-name-part taxon-name-part-type="genus" reg="Cloeon">Cloeon</tp:taxon-name-part> <tp:taxon-name-part taxon-name-part-type="species" reg="viridulum">viridulum</tp:taxon-name-part></tp:taxon-name></italic> (subimago); <bold>C.</bold><italic><tp:taxon-name><tp:taxon-name-part taxon-name-part-type="genus" reg="Cloeon">Cloeon</tp:taxon-name-part> <tp:taxon-name-part taxon-name-part-type="species" reg="bicolor">bicolor</tp:taxon-name-part></tp:taxon-name></italic> (imago); <bold>D.</bold><italic><tp:taxon-name><tp:taxon-name-part taxon-name-part-type="genus" reg="Cloeon">Cloeon</tp:taxon-name-part> <tp:taxon-name-part taxon-name-part-type="species" reg="bengalense">bengalense</tp:taxon-name-part></tp:taxon-name></italic> (imago); <bold>E.</bold><italic><tp:taxon-name><tp:taxon-name-part taxon-name-part-type="genus" reg="Cloeon">Cloeon</tp:taxon-name-part> <tp:taxon-name-part taxon-name-part-type="species" reg="rubellum">rubellum</tp:taxon-name-part></tp:taxon-name></italic> (imago).</p></caption><graphic xmlns:xlink="http://www.w3.org/1999/xlink" xlink:href="zookeys-1266-001_article-176616__-g029.jpg" position="float" orientation="portrait" xlink:type="simple" id="oo_1505674.jpg"><uri content-type="original_file" xlink:type="simple">https://binary.pensoft.net/fig/1505674</uri></graphic></fig></tp:treatment-sec><ref-list><ref id="B17"><mixed-citation xmlns:xlink="http://www.w3.org/1999/xlink" xlink:type="simple"><person-group><name name-style="western"><surname>Kimmins</surname><given-names>DE</given-names></name></person-group> (<year>1971</year>) <article-title>A list of the type-specimens of <tp:taxon-name><tp:taxon-name-part taxon-name-part-type="order">Ephemeroptera</tp:taxon-name-part></tp:taxon-name> in the British Museum (Natural History). Bulletin of the British Museum (Natural History).</article-title><source>Entomology</source><volume>25</volume>: <fpage>307</fpage>–<lpage>324</lpage>. <ext-link xlink:href="10.5962/bhl.part.19678" ext-link-type="doi" xlink:type="simple">https://doi.org/10.5962/bhl.part.19678</ext-link></mixed-citation></ref><ref id="B13"><mixed-citation xmlns:xlink="http://www.w3.org/1999/xlink" xlink:type="simple"><person-group><name name-style="western"><surname>Hubbard</surname><given-names>MD</given-names></name><name name-style="western"><surname>Peters</surname><given-names>WL</given-names></name></person-group> (<year>1978</year>) A catalogue of the <tp:taxon-name><tp:taxon-name-part taxon-name-part-type="order">Ephemeroptera</tp:taxon-name-part></tp:taxon-name> of the Indian Subregion. Oriental Insects 12(sup9): 1–43. <ext-link xlink:href="10.1080/00305316.1978.11745231" ext-link-type="doi" xlink:type="simple">https://doi.org/10.1080/00305316.1978.11745231</ext-link></mixed-citation></ref><ref id="B14"><mixed-citation xmlns:xlink="http://www.w3.org/1999/xlink" xlink:type="simple"><person-group><name name-style="western"><surname>Hubbard</surname><given-names>MD</given-names></name><name name-style="western"><surname>Srivastava</surname><given-names>VD</given-names></name></person-group> (<year>1984</year>) <article-title><tp:taxon-name><tp:taxon-name-part taxon-name-part-type="order">Ephemeroptera</tp:taxon-name-part></tp:taxon-name> type-specimens in the Zoological Survey of India, Calcutta.</article-title><source>Oriental Insects</source><volume>18</volume>(<issue>1</issue>): <fpage>1</fpage>–<lpage>4</lpage>. <ext-link xlink:href="10.1080/00305316.1984.10432187" ext-link-type="doi" xlink:type="simple">https://doi.org/10.1080/00305316.1984.10432187</ext-link></mixed-citation></ref><ref id="B16"><mixed-citation xmlns:xlink="http://www.w3.org/1999/xlink" xlink:type="simple"><person-group><name name-style="western"><surname>Kimmins</surname><given-names>DE</given-names></name></person-group> (<year>1947</year>) <article-title>New species of Indian <tp:taxon-name><tp:taxon-name-part taxon-name-part-type="order">Ephemeroptera</tp:taxon-name-part></tp:taxon-name>. Proceedings of the Royal Entomological Society of London.</article-title><source>Series B, Taxonomy</source><volume>16</volume>(<issue>7–8</issue>): <fpage>92</fpage>–<lpage>100</lpage>. <ext-link xlink:href="10.1111/j.1365-3113.1947.tb00865.x" ext-link-type="doi" xlink:type="simple">https://doi.org/10.1111/j.1365-3113.1947.tb00865.x</ext-link></mixed-citation></ref></ref-list></tp:taxon-treatment>
