# Supplementary material for: ﻿Taxonomic insights into the diversity of Cloeon Leach, 1815 (Ephemeroptera, Baetidae) in Thailand
Source: Zookeys. 2026 Jan 5;1266:1–39. doi: 10.3897/zookeys.1266.176616 (PMC12796944; doi:10.3897/zookeys.1266.176616)
Supplement: XML Treatment for Cloeon bicolor [file zookeys.1266.176616-treatment2.xml]

<!DOCTYPE tp:taxon-treatment
  PUBLIC "-//TaxonX//DTD Taxonomic Treatment Publishing DTD v0 20100105//EN" "tax-treatment-NSO.dtd">
<tp:taxon-treatment xmlns:tp="http://www.plazi.org/taxpub"><tp:treatment-meta><kwd-group><label>Taxon classification</label><kwd>
              <named-content content-type="kingdom">Animalia</named-content>
            </kwd><kwd>
              <named-content content-type="order">Ephemeroptera</named-content>
            </kwd><kwd>
              <named-content content-type="family">Baetidae</named-content>
            </kwd></kwd-group><mixed-citation publication-type="journal"><person-group><name><surname>Noenrimnong</surname><given-names>Chayanon</given-names></name><name><surname>Suttinun</surname><given-names>Chanaporn</given-names></name><name><surname>Tungpairojwong</surname><given-names>Nisarat</given-names></name><name><surname>Boonsoong</surname><given-names>Boonsatien</given-names></name></person-group><article-title>﻿Taxonomic insights into the diversity of <italic><tp:taxon-name><tp:taxon-name-part taxon-name-part-type="genus" reg="Cloeon">Cloeon</tp:taxon-name-part></tp:taxon-name></italic> Leach, 1815 (<tp:taxon-name><tp:taxon-name-part taxon-name-part-type="order">Ephemeroptera</tp:taxon-name-part></tp:taxon-name>, <tp:taxon-name><tp:taxon-name-part taxon-name-part-type="family">Baetidae</tp:taxon-name-part></tp:taxon-name>) in Thailand</article-title><source>Zookeys</source><day>05</day><month>01</month><year>2026</year><volume>1266</volume><fpage>1</fpage><lpage>39</lpage><pub-id pub-id-type="doi">10.3897/zookeys.1266.176616</pub-id></mixed-citation></tp:treatment-meta><tp:nomenclature><label>﻿</label><tp:taxon-name><object-id xmlns:xlink="http://www.w3.org/1999/xlink" content-type="arpha" xlink:type="simple">1E3B68F4-D2F5-5FA7-A80D-E4506B763308</object-id>
            <tp:taxon-name-part taxon-name-part-type="genus" reg="Cloeon">Cloeon</tp:taxon-name-part>
            <tp:taxon-name-part taxon-name-part-type="species" reg="bicolor">bicolor</tp:taxon-name-part>
          </tp:taxon-name><tp:taxon-authority>Kimmins, 1947</tp:taxon-authority><xref ref-type="fig" rid="F2">Figs 2A–C</xref><xref ref-type="fig" rid="F7">, 7C</xref><xref ref-type="fig" rid="F8">, 8C, D</xref><xref ref-type="fig" rid="F10">, 10C, D</xref><xref ref-type="fig" rid="F13">, 13C, D</xref><xref ref-type="fig" rid="F15">, 15C, D</xref><xref ref-type="fig" rid="F21">, 21A–D</xref><xref ref-type="fig" rid="F27">, 27D</xref><xref ref-type="fig" rid="F28">, 28C</xref><xref ref-type="fig" rid="F29">, 29C</xref><tp:nomenclature-citation-list><tp:nomenclature-citation><tp:taxon-name>
                <tp:taxon-name-part taxon-name-part-type="genus" reg="Cloeon">Cloeon</tp:taxon-name-part> <tp:taxon-name-part taxon-name-part-type="species" reg="bicolor">bicolor</tp:taxon-name-part></tp:taxon-name><comment>Kimmins, 1947: 97, figs 4, 8, 12 (original description, male and female).</comment></tp:nomenclature-citation><tp:nomenclature-citation><tp:taxon-name>
                <tp:taxon-name-part taxon-name-part-type="genus" reg="Cloeon">Cloeon</tp:taxon-name-part> <tp:taxon-name-part taxon-name-part-type="species" reg="bicolor">bicolor</tp:taxon-name-part></tp:taxon-name><comment>Kimmins: <xref ref-type="bibr" rid="B8">Gillies 1949</xref>: 173. <xref ref-type="bibr" rid="B17">Kimmins 1971</xref>: 311 (list). <xref ref-type="bibr" rid="B13">Hubbard and Peters 1978</xref>: 8. <xref ref-type="bibr" rid="B14">Hubbard and Srivastava 1984</xref>: 3. <xref ref-type="bibr" rid="B34">Selvakumar et al. 2016</xref>: 653 (data on DNA). <xref ref-type="bibr" rid="B20">Kubendran et al. 2017</xref>: 615. <xref ref-type="bibr" rid="B46">Ying et al. 2021</xref>: 2, figs 1A, B, 2, 3A, 3E, 3I, 3M, 4, 5A, B, 6A, B, 7A–C, 8A, B (nymph first description). Kluge 2022: 161, 166. <xref ref-type="bibr" rid="B21">Kubendran et al. 2022</xref>: 398, figs 1–17 (record).</comment></tp:nomenclature-citation></tp:nomenclature-citation-list></tp:nomenclature><tp:treatment-sec sec-type="material" id="SECID0EVJAG"><title>Material examined.</title><p>• 1 nymph, 1 female imago, <bold>Bangkok Prov.</bold>, Luang Suwannawajokkasikij 100<sup>th</sup> Year Park, <named-content xmlns:xlink="http://www.w3.org/1999/xlink" content-type="dwc:verbatimCoordinates" xlink:type="simple"><named-content content-type="geo-json" specific-use="{&#34;type&#34;:&#34;Point&#34;,&#34;coordinates&#34;:[100.570861,13.848472]}" id="NCID0ECKAG" xlink:type="simple">13°50'54.5"N, 100°34'15.1"E</named-content></named-content>, 1.VIII.2024, C. Noenrimnong leg. (<abbrev xmlns:xlink="http://www.w3.org/1999/xlink" content-type="institution" xlink:title="Zoological Museum Kasetsart University" id="ABBRID0EHKAG" xlink:type="simple">ZMKU</abbrev>); • 1 female subimago, 2 male imagos, <bold>Bangkok Prov.</bold>, Charn at the Avenue, <named-content xmlns:xlink="http://www.w3.org/1999/xlink" content-type="dwc:verbatimCoordinates" xlink:type="simple"><named-content content-type="geo-json" specific-use="{&#34;type&#34;:&#34;Point&#34;,&#34;coordinates&#34;:[100.557722,13.894667]}" id="NCID0ERKAG" xlink:type="simple">13°53'40.8"N, 100°33'27.8"E</named-content></named-content>, 26.XI.2024, S. Kwanboon leg. (<abbrev xmlns:xlink="http://www.w3.org/1999/xlink" content-type="institution" xlink:title="Zoological Museum Kasetsart University" id="ABBRID0EWKAG" xlink:type="simple">ZMKU</abbrev>); • 1 male subimago, 1 female subimago, <bold>Lop Buri Prov.</bold>, Huai Som, <named-content xmlns:xlink="http://www.w3.org/1999/xlink" content-type="dwc:verbatimCoordinates" xlink:type="simple"><named-content content-type="geo-json" specific-use="{&#34;type&#34;:&#34;Point&#34;,&#34;coordinates&#34;:[100.857806,14.864528]}" id="NCID0EALAG" xlink:type="simple">14°51'52.3"N, 100°51'28.1"E</named-content></named-content>, 19.I.2025, A. Wongyam leg. (<abbrev xmlns:xlink="http://www.w3.org/1999/xlink" content-type="institution" xlink:title="Zoological Museum Kasetsart University" id="ABBRID0EFLAG" xlink:type="simple">ZMKU</abbrev>); • 2 female imagos, <bold>Chanthaburi Prov.</bold>, Laemsing, <named-content xmlns:xlink="http://www.w3.org/1999/xlink" content-type="dwc:verbatimCoordinates" xlink:type="simple"><named-content content-type="geo-json" specific-use="{&#34;type&#34;:&#34;Point&#34;,&#34;coordinates&#34;:[102.069500,12.484722]}" id="NCID0EPLAG" xlink:type="simple">12°29'05.0"N, 102°04'10.2"E</named-content></named-content>, 29.XII.2024, C. Noenrimnong leg. (<abbrev xmlns:xlink="http://www.w3.org/1999/xlink" content-type="institution" xlink:title="Zoological Museum Kasetsart University" id="ABBRID0EULAG" xlink:type="simple">ZMKU</abbrev>); • 1 male imago, <bold>Nakhon Ratchasima Prov.</bold>, Non Sung, <named-content xmlns:xlink="http://www.w3.org/1999/xlink" content-type="dwc:verbatimCoordinates" xlink:type="simple"><named-content content-type="geo-json" specific-use="{&#34;type&#34;:&#34;Point&#34;,&#34;coordinates&#34;:[102.377944,15.234861]}" id="NCID0E5LAG" xlink:type="simple">15°14'05.5"N, 102°22'40.6"E</named-content></named-content>, 19.V.2025, B. Boonsoong leg. (<abbrev xmlns:xlink="http://www.w3.org/1999/xlink" content-type="institution" xlink:title="Zoological Museum Kasetsart University" id="ABBRID0EDMAG" xlink:type="simple">ZMKU</abbrev>); • 1 nymph, <bold>Nakhon Ratchasima Prov.</bold>, Motorway M6, <named-content xmlns:xlink="http://www.w3.org/1999/xlink" content-type="dwc:verbatimCoordinates" xlink:type="simple"><named-content content-type="geo-json" specific-use="{&#34;type&#34;:&#34;Point&#34;,&#34;coordinates&#34;:[101.621528,14.886056]}" id="NCID0ENMAG" xlink:type="simple">14°53'09.8"N, 101°37'17.5"E</named-content></named-content>, 19.V.2025, B. Boonsoong leg. (<abbrev xmlns:xlink="http://www.w3.org/1999/xlink" content-type="institution" xlink:title="Zoological Museum Kasetsart University" id="ABBRID0ESMAG" xlink:type="simple">ZMKU</abbrev>); • 1 female imago, <bold>Buri Ram Prov.</bold>, Mafueang Phutthaisong, <named-content xmlns:xlink="http://www.w3.org/1999/xlink" content-type="dwc:verbatimCoordinates" xlink:type="simple"><named-content content-type="geo-json" specific-use="{&#34;type&#34;:&#34;Point&#34;,&#34;coordinates&#34;:[103.049500,15.498333]}" id="NCID0E3MAG" xlink:type="simple">15°29'54.0"N, 103°02'58.2"E</named-content></named-content>, 16.V.2025, B. Boonsoong leg. (<abbrev xmlns:xlink="http://www.w3.org/1999/xlink" content-type="institution" xlink:title="Zoological Museum Kasetsart University" id="ABBRID0EBNAG" xlink:type="simple">ZMKU</abbrev>); • 2 nymphs, <bold>Khon Kaen Prov.</bold>, Sithan Lake <named-content xmlns:xlink="http://www.w3.org/1999/xlink" content-type="dwc:institutional_code" xlink:title="Khon Kaen University" xlink:href="http://grbio.org/institution/khon-kaen-university" xlink:type="simple">KKU</named-content>, <named-content xmlns:xlink="http://www.w3.org/1999/xlink" content-type="dwc:verbatimCoordinates" xlink:type="simple"><named-content content-type="geo-json" specific-use="{&#34;type&#34;:&#34;Point&#34;,&#34;coordinates&#34;:[102.815278,16.444750]}" id="NCID0EQNAG" xlink:type="simple">16°26'41.1"N, 102°48'55.0"E</named-content></named-content>, 1.IV.2024, N. Tungpairojwong leg. (<named-content xmlns:xlink="http://www.w3.org/1999/xlink" content-type="dwc:institutional_code" xlink:title="Khon Kaen University" xlink:href="http://grbio.org/institution/khon-kaen-university" xlink:type="simple">KKU</named-content>); • 7 nymphs, <bold>Khon Kaen Prov.</bold>, Fisheries Pond <named-content xmlns:xlink="http://www.w3.org/1999/xlink" content-type="dwc:institutional_code" xlink:title="Khon Kaen University" xlink:href="http://grbio.org/institution/khon-kaen-university" xlink:type="simple">KKU</named-content>, <named-content xmlns:xlink="http://www.w3.org/1999/xlink" content-type="dwc:verbatimCoordinates" xlink:type="simple"><named-content content-type="geo-json" specific-use="{&#34;type&#34;:&#34;Point&#34;,&#34;coordinates&#34;:[102.810639,16.458750]}" id="NCID0EEOAG" xlink:type="simple">16°27'31.5"N, 102°48'38.3"E</named-content></named-content>, 1.IV.2024, N. Tungpairojwong leg. (<named-content xmlns:xlink="http://www.w3.org/1999/xlink" content-type="dwc:institutional_code" xlink:title="Khon Kaen University" xlink:href="http://grbio.org/institution/khon-kaen-university" xlink:type="simple">KKU</named-content>); • 4 male imagos, <bold>Roi Et Prov.</bold>, Na Pho Subdistrict, <named-content xmlns:xlink="http://www.w3.org/1999/xlink" content-type="dwc:verbatimCoordinates" xlink:type="simple"><named-content content-type="geo-json" specific-use="{&#34;type&#34;:&#34;Point&#34;,&#34;coordinates&#34;:[103.568944,15.963556]}" id="NCID0ETOAG" xlink:type="simple">15°57'48.8"N, 103°34'08.2"E</named-content></named-content>, 10.VII.2025, W. Singsanan leg. (<abbrev xmlns:xlink="http://www.w3.org/1999/xlink" content-type="institution" xlink:title="Zoological Museum Kasetsart University" id="ABBRID0EYOAG" xlink:type="simple">ZMKU</abbrev>); • 4 nymphs, 1 female subimago, <bold>Ubon Ratchathani Prov.</bold>, Ubon Ratchathani University, <named-content xmlns:xlink="http://www.w3.org/1999/xlink" content-type="dwc:verbatimCoordinates" xlink:type="simple"><named-content content-type="geo-json" specific-use="{&#34;type&#34;:&#34;Point&#34;,&#34;coordinates&#34;:[104.902611,15.118361]}" id="NCID0ECPAG" xlink:type="simple">15°07'06.1"N, 104°54'09.4"E</named-content></named-content>, 22.VIII.2025, B. Boonsoong leg. (<abbrev xmlns:xlink="http://www.w3.org/1999/xlink" content-type="institution" xlink:title="Zoological Museum Kasetsart University" id="ABBRID0EHPAG" xlink:type="simple">ZMKU</abbrev>); • 1 female imago, <bold>Bangkok Prov.</bold>, Chalermprakiat 55<sup>th</sup> Year Park, <named-content xmlns:xlink="http://www.w3.org/1999/xlink" content-type="dwc:verbatimCoordinates" xlink:type="simple"><named-content content-type="geo-json" specific-use="{&#34;type&#34;:&#34;Point&#34;,&#34;coordinates&#34;:[100.574361,13.854722]}" id="NCID0ETPAG" xlink:type="simple">13°51'17.0"N, 100°34'27.7"E</named-content></named-content>, 1.VIII.2024, C. Noenrimnong leg. (<abbrev xmlns:xlink="http://www.w3.org/1999/xlink" content-type="institution" xlink:title="Zoological Museum Kasetsart University" id="ABBRID0EYPAG" xlink:type="simple">ZMKU</abbrev>); • 1 male imago, <bold>Nakhon Pathom Prov.</bold>, Chawalun Resort, <named-content xmlns:xlink="http://www.w3.org/1999/xlink" content-type="dwc:verbatimCoordinates" xlink:type="simple"><named-content content-type="geo-json" specific-use="{&#34;type&#34;:&#34;Point&#34;,&#34;coordinates&#34;:[100.053528,13.942139]}" id="NCID0ECQAG" xlink:type="simple">13°56'31.7"N, 100°03'12.7"E</named-content></named-content>, 13.I.2025, S. Kwanboon leg. (<abbrev xmlns:xlink="http://www.w3.org/1999/xlink" content-type="institution" xlink:title="Zoological Museum Kasetsart University" id="ABBRID0EHQAG" xlink:type="simple">ZMKU</abbrev>); • 3 female imagos, <bold>Chachoengsao Prov.</bold>, Sao Cha-Ngok, <named-content xmlns:xlink="http://www.w3.org/1999/xlink" content-type="dwc:verbatimCoordinates" xlink:type="simple"><named-content content-type="geo-json" specific-use="{&#34;type&#34;:&#34;Point&#34;,&#34;coordinates&#34;:[101.153750,13.695306]}" id="NCID0ERQAG" xlink:type="simple">13°41'43.1"N, 101°09'13.5"E</named-content></named-content>, 8.XI.2024, B. Boonsoong leg. (<abbrev xmlns:xlink="http://www.w3.org/1999/xlink" content-type="institution" xlink:title="Zoological Museum Kasetsart University" id="ABBRID0EWQAG" xlink:type="simple">ZMKU</abbrev>).</p></tp:treatment-sec><tp:treatment-sec sec-type="description" id="SECID0E2QAG"><title>Description</title><p><bold>(in alcohol). Female imago.</bold> See <xref ref-type="bibr" rid="B16">Kimmins (1947)</xref> for original description.</p><p>The female imagos are characterised by a yellow head, with a pale-yellow midline flanked by two dark brown longitudinal stripes across the central region (Fig. <xref ref-type="fig" rid="F21">21A</xref>). The thorax is yellow, with a yellow midline bordered by two narrow, long, pale brown longitudinal stripes extending from the head (Fig. <xref ref-type="fig" rid="F21">21A</xref>). The abdominal terga are yellow, with uniformly brown to dark reddish-brown pigmentation. Terga II–IX have a pale midline flanked by a pair of pale spots or drop-shaped markings, while the lateral margins of each anterior segment bear dark reddish-brown spots or stripes (Fig. <xref ref-type="fig" rid="F13">13C</xref>). The abdominal sterna display dark reddish-brown stripes along the lateral margins of segments II–VIII (Fig. <xref ref-type="fig" rid="F15">15C</xref>). The wings are hyaline, with a pale-yellow stripe in the costal area and a dark brown stripe in the subcostal area (Fig. <xref ref-type="fig" rid="F10">10C</xref>).</p><p><bold>Male imago</bold> (Fig. <xref ref-type="fig" rid="F7">7C</xref>). See <xref ref-type="bibr" rid="B16">Kimmins (1947)</xref> for original description. The male imagos of this species can be identified by their hyaline wings (Fig. <xref ref-type="fig" rid="F10">10D</xref>), which lack strong pigmentation except for a pale-yellow stripe in the costal area and a dark brown stripe in the subcostal area. The abdominal terga are translucent white, with segments II–VII showing similar patterns to those of the female but narrower, featuring faint reddish-brown spots along the lateral margins. Terga VIII–X are orange to dark orange in colouration (Fig. <xref ref-type="fig" rid="F13">13D</xref>). The abdominal sterna of segments VIII–X are white and unpigmented (Figs <xref ref-type="fig" rid="F13">13D</xref>, <xref ref-type="fig" rid="F15">15D</xref>, <xref ref-type="fig" rid="F21">21B</xref>). The compound eyes are orange to orange-yellow, with olive-green lower portions (Fig. <xref ref-type="fig" rid="F8">8D</xref>).</p><p><bold>Nymph.</bold> See <xref ref-type="bibr" rid="B46">Ying et al. (2021)</xref> for first description. The mature nymphs possess a head with two rows of irregular brown spots (Fig. <xref ref-type="fig" rid="F2">2A</xref>). The abdominal terga are dark green to brown, with uniformly dark brown to reddish-brown colouration. Terga II–IX bear a pale midline flanked by a pair of pale spots or drop-shaped marks. Segments II and V may appear darker, with interruptions in the midline, while segments IV and VII are comparatively paler (Fig. <xref ref-type="fig" rid="F2">2A, B</xref>). The abdominal sternum X lacks dark pigmentation (Fig. <xref ref-type="fig" rid="F2">2C</xref>).</p><p><bold>Egg.</bold> Width 71.61 μm; height 95.98 μm; granules ranging from 0.086–0.118 μm. Oval to nearly round; surface covered with granules of similar size, distributed unevenly. Some areas of surface appear smoother, with more widely spaced granules (Fig. <xref ref-type="fig" rid="F21">21C, D</xref>).</p></tp:treatment-sec><tp:treatment-sec sec-type="distribution" id="SECID0E4TAG"><title>Distribution.</title><p>Northeastern Thailand (Buri Ram, Khon Kaen, Nakhon Ratchasima, Roi Et, and Ubon Ratchathani provinces); central Thailand (Bangkok, Lop Buri, and Nakhon Pathom provinces); eastern Thailand (Chachoengsao and Chanthaburi provinces).</p></tp:treatment-sec><tp:treatment-sec sec-type="remarks" id="SECID0ECUAG"><title>Remarks.</title><p>The adults of <italic><tp:taxon-name><tp:taxon-name-part taxon-name-part-type="genus" reg="Cloeon">Cloeon</tp:taxon-name-part> <tp:taxon-name-part taxon-name-part-type="species" reg="bicolor">bicolor</tp:taxon-name-part></tp:taxon-name></italic> were described by <xref ref-type="bibr" rid="B16">Kimmins (1947)</xref> based on materials from Bengal (India). This species was also recorded from China and the nymph was described by <xref ref-type="bibr" rid="B46">Ying et al. (2021)</xref>. In this study, we provide the first description of the egg structure of <italic><tp:taxon-name><tp:taxon-name-part taxon-name-part-type="genus" reg="Cloeon">C.</tp:taxon-name-part> <tp:taxon-name-part taxon-name-part-type="species" reg="bicolor">bicolor</tp:taxon-name-part></tp:taxon-name></italic>.</p></tp:treatment-sec><tp:treatment-sec><!--Section generated to contain objects referenced in tp:taxon-treatment.--><fig id="F2" position="float" orientation="portrait"><object-id xmlns:xlink="http://www.w3.org/1999/xlink" content-type="doi" xlink:type="simple">10.3897/zookeys.1266.176616.figure2</object-id><object-id xmlns:xlink="http://www.w3.org/1999/xlink" content-type="arpha" xlink:type="simple">B08E0C5C-29B3-59C8-9B34-9294954E0C53</object-id><label>Figure 2.</label><caption><p><italic><tp:taxon-name><tp:taxon-name-part taxon-name-part-type="genus" reg="Cloeon">Cloeon</tp:taxon-name-part> <tp:taxon-name-part taxon-name-part-type="species" reg="bicolor">bicolor</tp:taxon-name-part></tp:taxon-name></italic>, mature nymph morphology: <bold>A.</bold> Male mature nymph (dorsal view); <bold>B.</bold> Terga I–X; <bold>C.</bold> Sterna I–X.</p></caption><graphic xmlns:xlink="http://www.w3.org/1999/xlink" xlink:href="zookeys-1266-001_article-176616__-g002.jpg" position="float" orientation="portrait" xlink:type="simple" id="oo_1505647.jpg"><uri content-type="original_file" xlink:type="simple">https://binary.pensoft.net/fig/1505647</uri></graphic></fig><fig id="F7" position="float" orientation="portrait"><object-id xmlns:xlink="http://www.w3.org/1999/xlink" content-type="doi" xlink:type="simple">10.3897/zookeys.1266.176616.figure7</object-id><object-id xmlns:xlink="http://www.w3.org/1999/xlink" content-type="arpha" xlink:type="simple">96DD1AB4-0A14-552A-851D-89BF038A470B</object-id><label>Figure 7.</label><caption><p>Live habitus of imago of <italic><tp:taxon-name><tp:taxon-name-part taxon-name-part-type="genus" reg="Cloeon">Cloeon</tp:taxon-name-part></tp:taxon-name></italic> species in Thailand: <bold>A.</bold> Female of <italic><tp:taxon-name><tp:taxon-name-part taxon-name-part-type="genus" reg="Cloeon">Cloeon</tp:taxon-name-part> <tp:taxon-name-part taxon-name-part-type="species" reg="rubellum">rubellum</tp:taxon-name-part></tp:taxon-name></italic>; <bold>B.</bold> Male of <italic><tp:taxon-name><tp:taxon-name-part taxon-name-part-type="genus" reg="Cloeon">Cloeon</tp:taxon-name-part> <tp:taxon-name-part taxon-name-part-type="species" reg="rubellum">rubellum</tp:taxon-name-part></tp:taxon-name></italic>; <bold>C.</bold> Male of <italic><tp:taxon-name><tp:taxon-name-part taxon-name-part-type="genus" reg="Cloeon">Cloeon</tp:taxon-name-part> <tp:taxon-name-part taxon-name-part-type="species" reg="bicolor">bicolor</tp:taxon-name-part></tp:taxon-name></italic>; <bold>D.</bold> Female of <italic><tp:taxon-name><tp:taxon-name-part taxon-name-part-type="genus" reg="Cloeon">Cloeon</tp:taxon-name-part> <tp:taxon-name-part taxon-name-part-type="species" reg="viridulum">viridulum</tp:taxon-name-part></tp:taxon-name></italic>.</p></caption><graphic xmlns:xlink="http://www.w3.org/1999/xlink" xlink:href="zookeys-1266-001_article-176616__-g007.jpg" position="float" orientation="portrait" xlink:type="simple" id="oo_1505652.jpg"><uri content-type="original_file" xlink:type="simple">https://binary.pensoft.net/fig/1505652</uri></graphic></fig><fig id="F8" position="float" orientation="portrait"><object-id xmlns:xlink="http://www.w3.org/1999/xlink" content-type="doi" xlink:type="simple">10.3897/zookeys.1266.176616.figure8</object-id><object-id xmlns:xlink="http://www.w3.org/1999/xlink" content-type="arpha" xlink:type="simple">4A8CD471-B9D7-5EB5-9DF6-C7984332B002</object-id><label>Figure 8.</label><caption><p>Adult habitus of <italic><tp:taxon-name><tp:taxon-name-part taxon-name-part-type="genus" reg="Cloeon">Cloeon</tp:taxon-name-part></tp:taxon-name></italic> species in Thailand: <bold>A.</bold> Female of <italic><tp:taxon-name><tp:taxon-name-part taxon-name-part-type="genus" reg="Cloeon">Cloeon</tp:taxon-name-part> <tp:taxon-name-part taxon-name-part-type="species" reg="bengalense">bengalense</tp:taxon-name-part></tp:taxon-name></italic>; <bold>B.</bold> Male of <italic><tp:taxon-name><tp:taxon-name-part taxon-name-part-type="genus" reg="Cloeon">Cloeon</tp:taxon-name-part> <tp:taxon-name-part taxon-name-part-type="species" reg="bengalense">bengalense</tp:taxon-name-part></tp:taxon-name></italic>; <bold>C.</bold> Female of <italic><tp:taxon-name><tp:taxon-name-part taxon-name-part-type="genus" reg="Cloeon">Cloeon</tp:taxon-name-part> <tp:taxon-name-part taxon-name-part-type="species" reg="bicolor">bicolor</tp:taxon-name-part></tp:taxon-name></italic>; <bold>D.</bold> Male of <italic><tp:taxon-name><tp:taxon-name-part taxon-name-part-type="genus" reg="Cloeon">Cloeon</tp:taxon-name-part> <tp:taxon-name-part taxon-name-part-type="species" reg="bicolor">bicolor</tp:taxon-name-part></tp:taxon-name></italic>.</p></caption><graphic xmlns:xlink="http://www.w3.org/1999/xlink" xlink:href="zookeys-1266-001_article-176616__-g008.jpg" position="float" orientation="portrait" xlink:type="simple" id="oo_1505653.jpg"><uri content-type="original_file" xlink:type="simple">https://binary.pensoft.net/fig/1505653</uri></graphic></fig><fig id="F10" position="float" orientation="portrait"><object-id xmlns:xlink="http://www.w3.org/1999/xlink" content-type="doi" xlink:type="simple">10.3897/zookeys.1266.176616.figure10</object-id><object-id xmlns:xlink="http://www.w3.org/1999/xlink" content-type="arpha" xlink:type="simple">6330585A-E80F-57B3-8C4D-0CB808C46BE6</object-id><label>Figure 10.</label><caption><p>Wings of <italic><tp:taxon-name><tp:taxon-name-part taxon-name-part-type="genus" reg="Cloeon">Cloeon</tp:taxon-name-part></tp:taxon-name></italic> species in Thailand: <bold>A.</bold> Female of <italic><tp:taxon-name><tp:taxon-name-part taxon-name-part-type="genus" reg="Cloeon">Cloeon</tp:taxon-name-part> <tp:taxon-name-part taxon-name-part-type="species" reg="bengalense">bengalense</tp:taxon-name-part></tp:taxon-name></italic>; <bold>B.</bold> Male of <italic><tp:taxon-name><tp:taxon-name-part taxon-name-part-type="genus" reg="Cloeon">Cloeon</tp:taxon-name-part> <tp:taxon-name-part taxon-name-part-type="species" reg="bengalense">bengalense</tp:taxon-name-part></tp:taxon-name></italic>; <bold>C.</bold> Female of <italic><tp:taxon-name><tp:taxon-name-part taxon-name-part-type="genus" reg="Cloeon">Cloeon</tp:taxon-name-part> <tp:taxon-name-part taxon-name-part-type="species" reg="bicolor">bicolor</tp:taxon-name-part></tp:taxon-name></italic>; <bold>D.</bold> Male of <italic><tp:taxon-name><tp:taxon-name-part taxon-name-part-type="genus" reg="Cloeon">Cloeon</tp:taxon-name-part> <tp:taxon-name-part taxon-name-part-type="species" reg="bicolor">bicolor</tp:taxon-name-part></tp:taxon-name></italic>.</p></caption><graphic xmlns:xlink="http://www.w3.org/1999/xlink" xlink:href="zookeys-1266-001_article-176616__-g010.jpg" position="float" orientation="portrait" xlink:type="simple" id="oo_1505655.jpg"><uri content-type="original_file" xlink:type="simple">https://binary.pensoft.net/fig/1505655</uri></graphic></fig><fig id="F13" position="float" orientation="portrait"><object-id xmlns:xlink="http://www.w3.org/1999/xlink" content-type="doi" xlink:type="simple">10.3897/zookeys.1266.176616.figure13</object-id><object-id xmlns:xlink="http://www.w3.org/1999/xlink" content-type="arpha" xlink:type="simple">BA04A251-21E4-5421-8537-38ED77F20F99</object-id><label>Figure 13.</label><caption><p>Adult abdominal terga of <italic><tp:taxon-name><tp:taxon-name-part taxon-name-part-type="genus" reg="Cloeon">Cloeon</tp:taxon-name-part></tp:taxon-name></italic> species in Thailand: <bold>A.</bold> Female of <italic><tp:taxon-name><tp:taxon-name-part taxon-name-part-type="genus" reg="Cloeon">Cloeon</tp:taxon-name-part> <tp:taxon-name-part taxon-name-part-type="species" reg="bengalense">bengalense</tp:taxon-name-part></tp:taxon-name></italic>; <bold>B.</bold> Male of <italic><tp:taxon-name><tp:taxon-name-part taxon-name-part-type="genus" reg="Cloeon">Cloeon</tp:taxon-name-part> <tp:taxon-name-part taxon-name-part-type="species" reg="bengalense">bengalense</tp:taxon-name-part></tp:taxon-name></italic>; <bold>C.</bold> Female of <italic><tp:taxon-name><tp:taxon-name-part taxon-name-part-type="genus" reg="Cloeon">Cloeon</tp:taxon-name-part> <tp:taxon-name-part taxon-name-part-type="species" reg="bicolor">bicolor</tp:taxon-name-part></tp:taxon-name></italic>; <bold>D.</bold> Male of <italic><tp:taxon-name><tp:taxon-name-part taxon-name-part-type="genus" reg="Cloeon">Cloeon</tp:taxon-name-part> <tp:taxon-name-part taxon-name-part-type="species" reg="bicolor">bicolor</tp:taxon-name-part></tp:taxon-name></italic>.</p></caption><graphic xmlns:xlink="http://www.w3.org/1999/xlink" xlink:href="zookeys-1266-001_article-176616__-g013.jpg" position="float" orientation="portrait" xlink:type="simple" id="oo_1505658.jpg"><uri content-type="original_file" xlink:type="simple">https://binary.pensoft.net/fig/1505658</uri></graphic></fig><fig id="F15" position="float" orientation="portrait"><object-id xmlns:xlink="http://www.w3.org/1999/xlink" content-type="doi" xlink:type="simple">10.3897/zookeys.1266.176616.figure15</object-id><object-id xmlns:xlink="http://www.w3.org/1999/xlink" content-type="arpha" xlink:type="simple">B8C3FDC0-9AEB-53A2-986D-26DF2ECEB802</object-id><label>Figure 15.</label><caption><p>Adult abdominal sterna of <italic><tp:taxon-name><tp:taxon-name-part taxon-name-part-type="genus" reg="Cloeon">Cloeon</tp:taxon-name-part></tp:taxon-name></italic> species in Thailand: <bold>A.</bold> Female of <italic><tp:taxon-name><tp:taxon-name-part taxon-name-part-type="genus" reg="Cloeon">Cloeon</tp:taxon-name-part> <tp:taxon-name-part taxon-name-part-type="species" reg="bengalense">bengalense</tp:taxon-name-part></tp:taxon-name></italic>; <bold>B.</bold> Male of <italic><tp:taxon-name><tp:taxon-name-part taxon-name-part-type="genus" reg="Cloeon">Cloeon</tp:taxon-name-part> <tp:taxon-name-part taxon-name-part-type="species" reg="bengalense">bengalense</tp:taxon-name-part></tp:taxon-name></italic>; <bold>C.</bold> Female of <italic><tp:taxon-name><tp:taxon-name-part taxon-name-part-type="genus" reg="Cloeon">Cloeon</tp:taxon-name-part> <tp:taxon-name-part taxon-name-part-type="species" reg="bicolor">bicolor</tp:taxon-name-part></tp:taxon-name></italic>; <bold>D.</bold> Male of <italic><tp:taxon-name><tp:taxon-name-part taxon-name-part-type="genus" reg="Cloeon">Cloeon</tp:taxon-name-part> <tp:taxon-name-part taxon-name-part-type="species" reg="bicolor">bicolor</tp:taxon-name-part></tp:taxon-name></italic>.</p></caption><graphic xmlns:xlink="http://www.w3.org/1999/xlink" xlink:href="zookeys-1266-001_article-176616__-g015.jpg" position="float" orientation="portrait" xlink:type="simple" id="oo_1505660.jpg"><uri content-type="original_file" xlink:type="simple">https://binary.pensoft.net/fig/1505660</uri></graphic></fig><fig id="F21" position="float" orientation="portrait"><object-id xmlns:xlink="http://www.w3.org/1999/xlink" content-type="doi" xlink:type="simple">10.3897/zookeys.1266.176616.figure21</object-id><object-id xmlns:xlink="http://www.w3.org/1999/xlink" content-type="arpha" xlink:type="simple">3557384C-89DB-56EC-BA9F-77E3BA246EBA</object-id><label>Figure 21.</label><caption><p><italic><tp:taxon-name><tp:taxon-name-part taxon-name-part-type="genus" reg="Cloeon">Cloeon</tp:taxon-name-part> <tp:taxon-name-part taxon-name-part-type="species" reg="bicolor">bicolor</tp:taxon-name-part></tp:taxon-name></italic>, Adult morphology: <bold>A.</bold> Head and thorax of female imago (dorsal view); <bold>B.</bold> Sterna VIII–X of male imago (ventral view), SEMs of egg structures: <bold>C.</bold> General outline of egg; <bold>D.</bold> Chorion surface.</p></caption><graphic xmlns:xlink="http://www.w3.org/1999/xlink" xlink:href="zookeys-1266-001_article-176616__-g021.jpg" position="float" orientation="portrait" xlink:type="simple" id="oo_1505666.jpg"><uri content-type="original_file" xlink:type="simple">https://binary.pensoft.net/fig/1505666</uri></graphic></fig><fig id="F27" position="float" orientation="portrait"><object-id xmlns:xlink="http://www.w3.org/1999/xlink" content-type="doi" xlink:type="simple">10.3897/zookeys.1266.176616.figure27</object-id><object-id xmlns:xlink="http://www.w3.org/1999/xlink" content-type="arpha" xlink:type="simple">FBEF7085-5CE5-5E64-A77B-DD4D8956B373</object-id><label>Figure 27.</label><caption><p>Drawing showing the dorsal (left) and ventral (right) views of a mature nymph <italic><tp:taxon-name><tp:taxon-name-part taxon-name-part-type="genus" reg="Cloeon">Cloeon</tp:taxon-name-part></tp:taxon-name></italic> species in Thailand: <bold>A.</bold><italic><tp:taxon-name><tp:taxon-name-part taxon-name-part-type="genus" reg="Cloeon">Cloeon</tp:taxon-name-part> <tp:taxon-name-part taxon-name-part-type="species" reg="harveyi">harveyi</tp:taxon-name-part></tp:taxon-name></italic>; <bold>B.</bold><italic><tp:taxon-name><tp:taxon-name-part taxon-name-part-type="genus" reg="Cloeon">Cloeon</tp:taxon-name-part> <tp:taxon-name-part taxon-name-part-type="species" reg="rubellum">rubellum</tp:taxon-name-part></tp:taxon-name></italic>; <bold>C.</bold><italic><tp:taxon-name><tp:taxon-name-part taxon-name-part-type="genus" reg="Cloeon">Cloeon</tp:taxon-name-part> <tp:taxon-name-part taxon-name-part-type="species" reg="bengalense">bengalense</tp:taxon-name-part></tp:taxon-name></italic>; <bold>D.</bold><italic><tp:taxon-name><tp:taxon-name-part taxon-name-part-type="genus" reg="Cloeon">Cloeon</tp:taxon-name-part> <tp:taxon-name-part taxon-name-part-type="species" reg="bicolor">bicolor</tp:taxon-name-part></tp:taxon-name></italic>; <bold>E.</bold><italic><tp:taxon-name><tp:taxon-name-part taxon-name-part-type="genus" reg="Cloeon">Cloeon</tp:taxon-name-part> <tp:taxon-name-part taxon-name-part-type="species" reg="viridulum">viridulum</tp:taxon-name-part></tp:taxon-name></italic>.</p></caption><graphic xmlns:xlink="http://www.w3.org/1999/xlink" xlink:href="zookeys-1266-001_article-176616__-g027.jpg" position="float" orientation="portrait" xlink:type="simple" id="oo_1505672.jpg"><uri content-type="original_file" xlink:type="simple">https://binary.pensoft.net/fig/1505672</uri></graphic></fig><fig id="F28" position="float" orientation="portrait"><object-id xmlns:xlink="http://www.w3.org/1999/xlink" content-type="doi" xlink:type="simple">10.3897/zookeys.1266.176616.figure28</object-id><object-id xmlns:xlink="http://www.w3.org/1999/xlink" content-type="arpha" xlink:type="simple">946E5680-EF8C-5535-ABDC-3BF55B9DCD7E</object-id><label>Figure 28.</label><caption><p>Drawing showing the dorsal (left) and ventral (right) views of a female imago of <italic><tp:taxon-name><tp:taxon-name-part taxon-name-part-type="genus" reg="Cloeon">Cloeon</tp:taxon-name-part></tp:taxon-name></italic> species in Thailand: <bold>A.</bold><italic><tp:taxon-name><tp:taxon-name-part taxon-name-part-type="genus" reg="Cloeon">Cloeon</tp:taxon-name-part> <tp:taxon-name-part taxon-name-part-type="species" reg="rubellum">rubellum</tp:taxon-name-part></tp:taxon-name></italic>; <bold>B.</bold><italic><tp:taxon-name><tp:taxon-name-part taxon-name-part-type="genus" reg="Cloeon">Cloeon</tp:taxon-name-part> <tp:taxon-name-part taxon-name-part-type="species" reg="harveyi">harveyi</tp:taxon-name-part></tp:taxon-name></italic>; <bold>C.</bold><italic><tp:taxon-name><tp:taxon-name-part taxon-name-part-type="genus" reg="Cloeon">Cloeon</tp:taxon-name-part> <tp:taxon-name-part taxon-name-part-type="species" reg="bicolor">bicolor</tp:taxon-name-part></tp:taxon-name></italic>; <bold>D.</bold><italic><tp:taxon-name><tp:taxon-name-part taxon-name-part-type="genus" reg="Cloeon">Cloeon</tp:taxon-name-part> <tp:taxon-name-part taxon-name-part-type="species" reg="viridulum">viridulum</tp:taxon-name-part></tp:taxon-name></italic>; <bold>E.</bold><italic><tp:taxon-name><tp:taxon-name-part taxon-name-part-type="genus" reg="Cloeon">Cloeon</tp:taxon-name-part> <tp:taxon-name-part taxon-name-part-type="species" reg="bengalense">bengalense</tp:taxon-name-part></tp:taxon-name></italic>.</p></caption><graphic xmlns:xlink="http://www.w3.org/1999/xlink" xlink:href="zookeys-1266-001_article-176616__-g028.jpg" position="float" orientation="portrait" xlink:type="simple" id="oo_1505673.jpg"><uri content-type="original_file" xlink:type="simple">https://binary.pensoft.net/fig/1505673</uri></graphic></fig><fig id="F29" position="float" orientation="portrait"><object-id xmlns:xlink="http://www.w3.org/1999/xlink" content-type="doi" xlink:type="simple">10.3897/zookeys.1266.176616.figure29</object-id><object-id xmlns:xlink="http://www.w3.org/1999/xlink" content-type="arpha" xlink:type="simple">EEC4CE3D-8C43-5164-83BB-23F4BFFA83C3</object-id><label>Figure 29.</label><caption><p>Drawing showing the dorsal (left) and ventral (right) views of a male adult of <italic><tp:taxon-name><tp:taxon-name-part taxon-name-part-type="genus" reg="Cloeon">Cloeon</tp:taxon-name-part></tp:taxon-name></italic> species in Thailand: <bold>A.</bold><italic><tp:taxon-name><tp:taxon-name-part taxon-name-part-type="genus" reg="Cloeon">Cloeon</tp:taxon-name-part> <tp:taxon-name-part taxon-name-part-type="species" reg="harveyi">harveyi</tp:taxon-name-part></tp:taxon-name></italic> (imago); <bold>B.</bold><italic><tp:taxon-name><tp:taxon-name-part taxon-name-part-type="genus" reg="Cloeon">Cloeon</tp:taxon-name-part> <tp:taxon-name-part taxon-name-part-type="species" reg="viridulum">viridulum</tp:taxon-name-part></tp:taxon-name></italic> (subimago); <bold>C.</bold><italic><tp:taxon-name><tp:taxon-name-part taxon-name-part-type="genus" reg="Cloeon">Cloeon</tp:taxon-name-part> <tp:taxon-name-part taxon-name-part-type="species" reg="bicolor">bicolor</tp:taxon-name-part></tp:taxon-name></italic> (imago); <bold>D.</bold><italic><tp:taxon-name><tp:taxon-name-part taxon-name-part-type="genus" reg="Cloeon">Cloeon</tp:taxon-name-part> <tp:taxon-name-part taxon-name-part-type="species" reg="bengalense">bengalense</tp:taxon-name-part></tp:taxon-name></italic> (imago); <bold>E.</bold><italic><tp:taxon-name><tp:taxon-name-part taxon-name-part-type="genus" reg="Cloeon">Cloeon</tp:taxon-name-part> <tp:taxon-name-part taxon-name-part-type="species" reg="rubellum">rubellum</tp:taxon-name-part></tp:taxon-name></italic> (imago).</p></caption><graphic xmlns:xlink="http://www.w3.org/1999/xlink" xlink:href="zookeys-1266-001_article-176616__-g029.jpg" position="float" orientation="portrait" xlink:type="simple" id="oo_1505674.jpg"><uri content-type="original_file" xlink:type="simple">https://binary.pensoft.net/fig/1505674</uri></graphic></fig></tp:treatment-sec><ref-list><ref id="B8"><mixed-citation xmlns:xlink="http://www.w3.org/1999/xlink" xlink:type="simple"><person-group><name name-style="western"><surname>Gillies</surname><given-names>MT</given-names></name></person-group> (<year>1949</year>) <article-title>Notes on some <tp:taxon-name><tp:taxon-name-part taxon-name-part-type="order">Ephemeroptera</tp:taxon-name-part></tp:taxon-name>: <tp:taxon-name><tp:taxon-name-part taxon-name-part-type="family">Baetidae</tp:taxon-name-part></tp:taxon-name> from India and South-East Asia.</article-title><source>Transactions of the Royal Entomological Society of London</source><volume>100</volume>(<issue>6</issue>): <fpage>161</fpage>–<lpage>177</lpage>. <ext-link xlink:href="10.1111/j.1365-2311.1949.tb01429.x" ext-link-type="doi" xlink:type="simple">https://doi.org/10.1111/j.1365-2311.1949.tb01429.x</ext-link></mixed-citation></ref><ref id="B17"><mixed-citation xmlns:xlink="http://www.w3.org/1999/xlink" xlink:type="simple"><person-group><name name-style="western"><surname>Kimmins</surname><given-names>DE</given-names></name></person-group> (<year>1971</year>) <article-title>A list of the type-specimens of <tp:taxon-name><tp:taxon-name-part taxon-name-part-type="order">Ephemeroptera</tp:taxon-name-part></tp:taxon-name> in the British Museum (Natural History). Bulletin of the British Museum (Natural History).</article-title><source>Entomology</source><volume>25</volume>: <fpage>307</fpage>–<lpage>324</lpage>. <ext-link xlink:href="10.5962/bhl.part.19678" ext-link-type="doi" xlink:type="simple">https://doi.org/10.5962/bhl.part.19678</ext-link></mixed-citation></ref><ref id="B13"><mixed-citation xmlns:xlink="http://www.w3.org/1999/xlink" xlink:type="simple"><person-group><name name-style="western"><surname>Hubbard</surname><given-names>MD</given-names></name><name name-style="western"><surname>Peters</surname><given-names>WL</given-names></name></person-group> (<year>1978</year>) A catalogue of the <tp:taxon-name><tp:taxon-name-part taxon-name-part-type="order">Ephemeroptera</tp:taxon-name-part></tp:taxon-name> of the Indian Subregion. Oriental Insects 12(sup9): 1–43. <ext-link xlink:href="10.1080/00305316.1978.11745231" ext-link-type="doi" xlink:type="simple">https://doi.org/10.1080/00305316.1978.11745231</ext-link></mixed-citation></ref><ref id="B14"><mixed-citation xmlns:xlink="http://www.w3.org/1999/xlink" xlink:type="simple"><person-group><name name-style="western"><surname>Hubbard</surname><given-names>MD</given-names></name><name name-style="western"><surname>Srivastava</surname><given-names>VD</given-names></name></person-group> (<year>1984</year>) <article-title><tp:taxon-name><tp:taxon-name-part taxon-name-part-type="order">Ephemeroptera</tp:taxon-name-part></tp:taxon-name> type-specimens in the Zoological Survey of India, Calcutta.</article-title><source>Oriental Insects</source><volume>18</volume>(<issue>1</issue>): <fpage>1</fpage>–<lpage>4</lpage>. <ext-link xlink:href="10.1080/00305316.1984.10432187" ext-link-type="doi" xlink:type="simple">https://doi.org/10.1080/00305316.1984.10432187</ext-link></mixed-citation></ref><ref id="B34"><mixed-citation xmlns:xlink="http://www.w3.org/1999/xlink" xlink:type="simple"><person-group><name name-style="western"><surname>Selvakumar</surname><given-names>C</given-names></name><name name-style="western"><surname>Sivaramakrishnan</surname><given-names>KG</given-names></name><name name-style="western"><surname>Janarthanan</surname><given-names>S</given-names></name></person-group> (<year>2016</year>) <article-title>DNA barcoding of mayflies (<tp:taxon-name><tp:taxon-name-part taxon-name-part-type="class">Insecta</tp:taxon-name-part></tp:taxon-name>: <tp:taxon-name><tp:taxon-name-part taxon-name-part-type="order">Ephemeroptera</tp:taxon-name-part></tp:taxon-name>) from South India.</article-title><source>Mitochondrial DNA B Research</source><volume>1</volume>(<issue>1</issue>): <fpage>651</fpage>–<lpage>655</lpage>. <ext-link xlink:href="10.1080/23802359.2016.1219623" ext-link-type="doi" xlink:type="simple">https://doi.org/10.1080/23802359.2016.1219623</ext-link></mixed-citation></ref><ref id="B20"><mixed-citation xmlns:xlink="http://www.w3.org/1999/xlink" xlink:type="simple"><person-group><name name-style="western"><surname>Kubendran</surname><given-names>T</given-names></name><name name-style="western"><surname>Selvakumar</surname><given-names>C</given-names></name><name name-style="western"><surname>Sidhu</surname><given-names>AK</given-names></name><name name-style="western"><surname>Krishnan</surname><given-names>SM</given-names></name><name name-style="western"><surname>Nair</surname><given-names>A</given-names></name></person-group> (<year>2017</year>) <article-title>Diversity and distribution of <tp:taxon-name><tp:taxon-name-part taxon-name-part-type="family">Baetidae</tp:taxon-name-part></tp:taxon-name> (<tp:taxon-name><tp:taxon-name-part taxon-name-part-type="class">Insecta</tp:taxon-name-part></tp:taxon-name>: <tp:taxon-name><tp:taxon-name-part taxon-name-part-type="order">Ephemeroptera</tp:taxon-name-part></tp:taxon-name>) larvae of streams and rivers of the southern Western Ghats, India.</article-title><source>Journal of Entomology and Zoology Studies</source><volume>5</volume>(<issue>3</issue>): <fpage>613</fpage>–<lpage>625</lpage>.</mixed-citation></ref><ref id="B46"><mixed-citation xmlns:xlink="http://www.w3.org/1999/xlink" xlink:type="simple"><person-group><name name-style="western"><surname>Ying</surname><given-names>X</given-names></name><name name-style="western"><surname>Li</surname><given-names>W</given-names></name><name name-style="western"><surname>Zhou</surname><given-names>C</given-names></name></person-group> (<year>2021</year>) <article-title>A review of the genus <italic><tp:taxon-name><tp:taxon-name-part taxon-name-part-type="genus">Cloeon</tp:taxon-name-part></tp:taxon-name></italic> from Chinese mainland (<tp:taxon-name><tp:taxon-name-part taxon-name-part-type="order">Ephemeroptera</tp:taxon-name-part></tp:taxon-name>: <tp:taxon-name><tp:taxon-name-part taxon-name-part-type="family">Baetidae</tp:taxon-name-part></tp:taxon-name>).</article-title><source>Insects</source><volume>12</volume>(<issue>12</issue>): <fpage>1</fpage>–<lpage>16</lpage>. <ext-link xlink:href="10.3390/insects12121093" ext-link-type="doi" xlink:type="simple">https://doi.org/10.3390/insects12121093</ext-link></mixed-citation></ref><ref id="B21"><mixed-citation xmlns:xlink="http://www.w3.org/1999/xlink" xlink:type="simple"><person-group><name name-style="western"><surname>Kubendran</surname><given-names>T</given-names></name><name name-style="western"><surname>Vasanth</surname><given-names>M</given-names></name><name name-style="western"><surname>Selvakumar</surname><given-names>C</given-names></name><name name-style="western"><surname>Jabeen</surname><given-names>F</given-names></name><name name-style="western"><surname>Subramanian</surname><given-names>KA</given-names></name><name name-style="western"><surname>Rathinakumar</surname><given-names>T</given-names></name></person-group> (<year>2022</year>) <article-title>Redescription of <italic><tp:taxon-name><tp:taxon-name-part taxon-name-part-type="genus">Cloeon</tp:taxon-name-part> <tp:taxon-name-part taxon-name-part-type="species">bicolor</tp:taxon-name-part></tp:taxon-name></italic> Kimmins, 1947 (<tp:taxon-name><tp:taxon-name-part taxon-name-part-type="order">Ephemeroptera</tp:taxon-name-part></tp:taxon-name>: <tp:taxon-name><tp:taxon-name-part taxon-name-part-type="family">Baetidae</tp:taxon-name-part></tp:taxon-name>) from Southern India.</article-title><source>Journal of Entomological Research</source><volume>46</volume>(<issue>2</issue>): <fpage>398</fpage>–<lpage>402</lpage>. <ext-link xlink:href="10.5958/0974-4576.2022.00071.8" ext-link-type="doi" xlink:type="simple">https://doi.org/10.5958/0974-4576.2022.00071.8</ext-link></mixed-citation></ref><ref id="B16"><mixed-citation xmlns:xlink="http://www.w3.org/1999/xlink" xlink:type="simple"><person-group><name name-style="western"><surname>Kimmins</surname><given-names>DE</given-names></name></person-group> (<year>1947</year>) <article-title>New species of Indian <tp:taxon-name><tp:taxon-name-part taxon-name-part-type="order">Ephemeroptera</tp:taxon-name-part></tp:taxon-name>. Proceedings of the Royal Entomological Society of London.</article-title><source>Series B, Taxonomy</source><volume>16</volume>(<issue>7–8</issue>): <fpage>92</fpage>–<lpage>100</lpage>. <ext-link xlink:href="10.1111/j.1365-3113.1947.tb00865.x" ext-link-type="doi" xlink:type="simple">https://doi.org/10.1111/j.1365-3113.1947.tb00865.x</ext-link></mixed-citation></ref></ref-list></tp:taxon-treatment>
