# Supplementary material for: ﻿Taxonomic insights into the diversity of Cloeon Leach, 1815 (Ephemeroptera, Baetidae) in Thailand
Source: Zookeys. 2026 Jan 5;1266:1–39. doi: 10.3897/zookeys.1266.176616 (PMC12796944; doi:10.3897/zookeys.1266.176616)
Supplement: XML Treatment for Cloeon harveyi [file zookeys.1266.176616-treatment3.xml]

<!DOCTYPE tp:taxon-treatment
  PUBLIC "-//TaxonX//DTD Taxonomic Treatment Publishing DTD v0 20100105//EN" "tax-treatment-NSO.dtd">
<tp:taxon-treatment xmlns:tp="http://www.plazi.org/taxpub"><tp:treatment-meta><kwd-group><label>Taxon classification</label><kwd>
              <named-content content-type="kingdom">Animalia</named-content>
            </kwd><kwd>
              <named-content content-type="order">Ephemeroptera</named-content>
            </kwd><kwd>
              <named-content content-type="family">Baetidae</named-content>
            </kwd></kwd-group><mixed-citation publication-type="journal"><person-group><name><surname>Noenrimnong</surname><given-names>Chayanon</given-names></name><name><surname>Suttinun</surname><given-names>Chanaporn</given-names></name><name><surname>Tungpairojwong</surname><given-names>Nisarat</given-names></name><name><surname>Boonsoong</surname><given-names>Boonsatien</given-names></name></person-group><article-title>﻿Taxonomic insights into the diversity of <italic><tp:taxon-name><tp:taxon-name-part taxon-name-part-type="genus" reg="Cloeon">Cloeon</tp:taxon-name-part></tp:taxon-name></italic> Leach, 1815 (<tp:taxon-name><tp:taxon-name-part taxon-name-part-type="order">Ephemeroptera</tp:taxon-name-part></tp:taxon-name>, <tp:taxon-name><tp:taxon-name-part taxon-name-part-type="family">Baetidae</tp:taxon-name-part></tp:taxon-name>) in Thailand</article-title><source>Zookeys</source><day>05</day><month>01</month><year>2026</year><volume>1266</volume><fpage>1</fpage><lpage>39</lpage><pub-id pub-id-type="doi">10.3897/zookeys.1266.176616</pub-id></mixed-citation></tp:treatment-meta><tp:nomenclature><label>﻿</label><tp:taxon-name><object-id xmlns:xlink="http://www.w3.org/1999/xlink" content-type="arpha" xlink:type="simple">6B344D07-3B78-5582-8FAF-82397AF0A599</object-id>
            <tp:taxon-name-part taxon-name-part-type="genus" reg="Cloeon">Cloeon</tp:taxon-name-part>
            <tp:taxon-name-part taxon-name-part-type="species" reg="harveyi">harveyi</tp:taxon-name-part>
          </tp:taxon-name><tp:taxon-authority>(Kimmins, 1947)</tp:taxon-authority><xref ref-type="fig" rid="F3">Figs 3A–C</xref><xref ref-type="fig" rid="F6">, 6C, D</xref><xref ref-type="fig" rid="F9">, 9A, B</xref><xref ref-type="fig" rid="F11">, 11A, B</xref><xref ref-type="fig" rid="F14">, 14A, B</xref><xref ref-type="fig" rid="F16">, 16A, B</xref><xref ref-type="fig" rid="F22">, 22A–D</xref><xref ref-type="fig" rid="F27">, 27A</xref><xref ref-type="fig" rid="F28">, 28B</xref><xref ref-type="fig" rid="F29">, 29A</xref><tp:nomenclature-citation-list><tp:nomenclature-citation><tp:taxon-name>
                <tp:taxon-name-part taxon-name-part-type="genus" reg="Procloeon">Procloeon</tp:taxon-name-part> <tp:taxon-name-part taxon-name-part-type="species" reg="harveyi">harveyi</tp:taxon-name-part></tp:taxon-name><comment>Kimmins, 1947: 94, figs 2, 6, 10 (original description, male, female).</comment></tp:nomenclature-citation><tp:nomenclature-citation><tp:taxon-name>
                <tp:taxon-name-part taxon-name-part-type="genus" reg="Procloeon">Procloeon</tp:taxon-name-part> <tp:taxon-name-part taxon-name-part-type="species" reg="harveyi">harveyi</tp:taxon-name-part></tp:taxon-name><comment><xref ref-type="bibr" rid="B8">Gillies 1949</xref>: 176 (record). <xref ref-type="bibr" rid="B17">Kimmins 1971</xref>: 314 (list). <xref ref-type="bibr" rid="B13">Hubbard and Peters 1978</xref>: 11. <xref ref-type="bibr" rid="B14">Hubbard and Srivastava 1984</xref>: 3. <xref ref-type="bibr" rid="B15">Kandibane et al. 2007</xref>: 743. <xref ref-type="bibr" rid="B25">Mukherjee et al. 2012</xref>: 55, figs 1–9 (nymph first description).</comment></tp:nomenclature-citation><tp:nomenclature-citation><tp:taxon-name>
                <tp:taxon-name-part taxon-name-part-type="genus" reg="Cloeon">Cloeon</tp:taxon-name-part> <tp:taxon-name-part taxon-name-part-type="species" reg="harveyi">harveyi</tp:taxon-name-part></tp:taxon-name><comment>(Kimmins, 1947): Müller-Liebenau and <xref ref-type="bibr" rid="B11">Hubbard 1986</xref>: 538. <xref ref-type="bibr" rid="B11">Hubbard 1986</xref>: 248.</comment></tp:nomenclature-citation></tp:nomenclature-citation-list></tp:nomenclature><tp:treatment-sec sec-type="material" id="SECID0EZZAG"><title>Material examined.</title><p>• 99 nymphs, 2 male subimagos, 52 male imagos, 21 female imagos, <bold>Bangkok Prov.</bold>, Luang Suwannawajokkasikij 100<sup>th</sup> Year Park, <named-content xmlns:xlink="http://www.w3.org/1999/xlink" content-type="dwc:verbatimCoordinates" xlink:type="simple"><named-content content-type="geo-json" specific-use="{&#34;type&#34;:&#34;Point&#34;,&#34;coordinates&#34;:[100.570861,13.848472]}" id="NCID0EG1AG" xlink:type="simple">13°50'54.5"N, 100°34'15.1"E</named-content></named-content>, 1.VIII.2024, C. Noenrimnong leg. (<abbrev xmlns:xlink="http://www.w3.org/1999/xlink" content-type="institution" xlink:title="Zoological Museum Kasetsart University" id="ABBRID0EL1AG" xlink:type="simple">ZMKU</abbrev>); • 14 nymphs, 6 male imagos, 4 female imagos, <bold>Bangkok Prov.</bold>, Chalermprakiat 55<sup>th</sup> Year Park, <named-content xmlns:xlink="http://www.w3.org/1999/xlink" content-type="dwc:verbatimCoordinates" xlink:type="simple"><named-content content-type="geo-json" specific-use="{&#34;type&#34;:&#34;Point&#34;,&#34;coordinates&#34;:[100.574361,13.854722]}" id="NCID0EX1AG" xlink:type="simple">13°51'17.0"N, 100°34'27.7"E</named-content></named-content>, 1.VIII.2024, C. Noenrimnong leg. (<abbrev xmlns:xlink="http://www.w3.org/1999/xlink" content-type="institution" xlink:title="Zoological Museum Kasetsart University" id="ABBRID0E31AG" xlink:type="simple">ZMKU</abbrev>); • 20 nymphs, 1 female subimago, 11 male imagos, 6 female imagos, <bold>Bangkok Prov.</bold>, Varunawan Park, <named-content xmlns:xlink="http://www.w3.org/1999/xlink" content-type="dwc:verbatimCoordinates" xlink:type="simple"><named-content content-type="geo-json" specific-use="{&#34;type&#34;:&#34;Point&#34;,&#34;coordinates&#34;:[100.562750,13.847528]}" id="NCID0EG2AG" xlink:type="simple">13°50'51.1"N, 100°33'45.9"E</named-content></named-content>, 25.X.2024, B. Boonsoong &amp; C. Noenrimnong leg. (<abbrev xmlns:xlink="http://www.w3.org/1999/xlink" content-type="institution" xlink:title="Zoological Museum Kasetsart University" id="ABBRID0EL2AG" xlink:type="simple">ZMKU</abbrev>); • 21 nymphs, 9 male imagos, 7 female imagos, <bold>Bangkok Prov.</bold>, Information Building 50 Years, <named-content xmlns:xlink="http://www.w3.org/1999/xlink" content-type="dwc:verbatimCoordinates" xlink:type="simple"><named-content content-type="geo-json" specific-use="{&#34;type&#34;:&#34;Point&#34;,&#34;coordinates&#34;:[100.569972,13.853222]}" id="NCID0EV2AG" xlink:type="simple">13°51'11.6"N, 100°34'11.9"E</named-content></named-content>, 12.I.2025, C. Noenrimnong leg. (<abbrev xmlns:xlink="http://www.w3.org/1999/xlink" content-type="institution" xlink:title="Zoological Museum Kasetsart University" id="ABBRID0E12AG" xlink:type="simple">ZMKU</abbrev>); • 13 nymphs, 16 male subimagos, 16 female subimagos, 4 male imagos, 1 female imago, <bold>Bangkok Prov.</bold>, Emarica Academy, <named-content xmlns:xlink="http://www.w3.org/1999/xlink" content-type="dwc:verbatimCoordinates" xlink:type="simple"><named-content content-type="geo-json" specific-use="{&#34;type&#34;:&#34;Point&#34;,&#34;coordinates&#34;:[100.565111,13.844389]}" id="NCID0EE3AG" xlink:type="simple">13°50'39.8"N, 100°33'54.4"E</named-content></named-content>, 2.II.2025, S. Kwanboon &amp; C. Noenrimnong leg. (<abbrev xmlns:xlink="http://www.w3.org/1999/xlink" content-type="institution" xlink:title="Zoological Museum Kasetsart University" id="ABBRID0EJ3AG" xlink:type="simple">ZMKU</abbrev>); • 1 male subimago, <bold>Lop Buri Prov.</bold>, Huai Som, <named-content xmlns:xlink="http://www.w3.org/1999/xlink" content-type="dwc:verbatimCoordinates" xlink:type="simple"><named-content content-type="geo-json" specific-use="{&#34;type&#34;:&#34;Point&#34;,&#34;coordinates&#34;:[100.857806,14.864528]}" id="NCID0ET3AG" xlink:type="simple">14°51'52.3"N, 100°51'28.1"E</named-content></named-content>, 19.I.2025, A. Wongyam leg. (<abbrev xmlns:xlink="http://www.w3.org/1999/xlink" content-type="institution" xlink:title="Zoological Museum Kasetsart University" id="ABBRID0EY3AG" xlink:type="simple">ZMKU</abbrev>); • 25 nymphs, 5 male subimagos, 2 female subimagos, 28 male imagos, 6 female imagos, <bold>Chachoengsao Prov.</bold>, Sao Cha-Ngok, <named-content xmlns:xlink="http://www.w3.org/1999/xlink" content-type="dwc:verbatimCoordinates" xlink:type="simple"><named-content content-type="geo-json" specific-use="{&#34;type&#34;:&#34;Point&#34;,&#34;coordinates&#34;:[101.153750,13.695306]}" id="NCID0EC4AG" xlink:type="simple">13°41'43.1"N, 101°09'13.5"E</named-content></named-content>, 8.XI.2024, B. Boonsoong leg. (<abbrev xmlns:xlink="http://www.w3.org/1999/xlink" content-type="institution" xlink:title="Zoological Museum Kasetsart University" id="ABBRID0EH4AG" xlink:type="simple">ZMKU</abbrev>); • 2 nymphs, 2 male imagos, 6 female imagos, <bold>Nakhon Nayok Prov.</bold>, Wang Takrai, <named-content xmlns:xlink="http://www.w3.org/1999/xlink" content-type="dwc:verbatimCoordinates" xlink:type="simple"><named-content content-type="geo-json" specific-use="{&#34;type&#34;:&#34;Point&#34;,&#34;coordinates&#34;:[101.306139,14.335917]}" id="NCID0ER4AG" xlink:type="simple">14°20'09.3"N, 101°18'22.1"E</named-content></named-content>, 8.III.2025, B. Boonsoong leg. (<abbrev xmlns:xlink="http://www.w3.org/1999/xlink" content-type="institution" xlink:title="Zoological Museum Kasetsart University" id="ABBRID0EW4AG" xlink:type="simple">ZMKU</abbrev>); • 4 nymphs, <bold>Khon Kaen Prov.</bold>, Sithan Lake <named-content xmlns:xlink="http://www.w3.org/1999/xlink" content-type="dwc:institutional_code" xlink:title="Khon Kaen University" xlink:href="http://grbio.org/institution/khon-kaen-university" xlink:type="simple">KKU</named-content>, <named-content xmlns:xlink="http://www.w3.org/1999/xlink" content-type="dwc:verbatimCoordinates" xlink:type="simple"><named-content content-type="geo-json" specific-use="{&#34;type&#34;:&#34;Point&#34;,&#34;coordinates&#34;:[102.815278,16.444750]}" id="NCID0EF5AG" xlink:type="simple">16°26'41.1"N, 102°48'55.0"E</named-content></named-content>, 1.IV.2024, N. Tungpairojwong leg. (<named-content xmlns:xlink="http://www.w3.org/1999/xlink" content-type="dwc:institutional_code" xlink:title="Khon Kaen University" xlink:href="http://grbio.org/institution/khon-kaen-university" xlink:type="simple">KKU</named-content>); • 17 nymphs, <bold>Khon Kaen Prov.</bold>, Fisheries Pond <named-content xmlns:xlink="http://www.w3.org/1999/xlink" content-type="dwc:institutional_code" xlink:title="Khon Kaen University" xlink:href="http://grbio.org/institution/khon-kaen-university" xlink:type="simple">KKU</named-content>, <named-content xmlns:xlink="http://www.w3.org/1999/xlink" content-type="dwc:verbatimCoordinates" xlink:type="simple"><named-content content-type="geo-json" specific-use="{&#34;type&#34;:&#34;Point&#34;,&#34;coordinates&#34;:[102.810639,16.458750]}" id="NCID0EZ5AG" xlink:type="simple">16°27'31.5"N, 102°48'38.3"E</named-content></named-content>, 1.IV.2024, N. Tungpairojwong leg. (<named-content xmlns:xlink="http://www.w3.org/1999/xlink" content-type="dwc:institutional_code" xlink:title="Khon Kaen University" xlink:href="http://grbio.org/institution/khon-kaen-university" xlink:type="simple">KKU</named-content>); • 1 nymph, <bold>Ubon Ratchathani Prov.</bold>, Ubon Ratchathani University, <named-content xmlns:xlink="http://www.w3.org/1999/xlink" content-type="dwc:verbatimCoordinates" xlink:type="simple"><named-content content-type="geo-json" specific-use="{&#34;type&#34;:&#34;Point&#34;,&#34;coordinates&#34;:[104.902611,15.118361]}" id="NCID0EI6AG" xlink:type="simple">15°07'06.1"N, 104°54'09.4"E</named-content></named-content>, 22.VIII.2025, B. Boonsoong leg. (<abbrev xmlns:xlink="http://www.w3.org/1999/xlink" content-type="institution" xlink:title="Zoological Museum Kasetsart University" id="ABBRID0EN6AG" xlink:type="simple">ZMKU</abbrev>); • 2 nymphs, 4 male imagos, 4 female imagos, <bold>Chiang Mai Prov.</bold>, Mae Jam, <named-content xmlns:xlink="http://www.w3.org/1999/xlink" content-type="dwc:verbatimCoordinates" xlink:type="simple"><named-content content-type="geo-json" specific-use="{&#34;type&#34;:&#34;Point&#34;,&#34;coordinates&#34;:[98.360639,18.496611]}" id="NCID0EX6AG" xlink:type="simple">18°29'47.8"N, 98°21'38.3"E</named-content></named-content>, 15.XII.2024, B. Boonsoong leg. (<abbrev xmlns:xlink="http://www.w3.org/1999/xlink" content-type="institution" xlink:title="Zoological Museum Kasetsart University" id="ABBRID0E36AG" xlink:type="simple">ZMKU</abbrev>); • 1 male imago, 7 female imagos, <bold>Chiang Mai Prov.</bold>, San Phak Wan, <named-content xmlns:xlink="http://www.w3.org/1999/xlink" content-type="dwc:verbatimCoordinates" xlink:type="simple"><named-content content-type="geo-json" specific-use="{&#34;type&#34;:&#34;Point&#34;,&#34;coordinates&#34;:[98.949750,18.715083]}" id="NCID0EGABG" xlink:type="simple">18°42'54.3"N, 98°56'59.1"E</named-content></named-content>, 7.I.2025, C. Suttinun leg. (<abbrev xmlns:xlink="http://www.w3.org/1999/xlink" content-type="institution" xlink:title="Zoological Museum Kasetsart University" id="ABBRID0ELABG" xlink:type="simple">ZMKU</abbrev>); • 13 nymphs, 9 male imagos, 4 female imagos, <bold>Ratchaburi Prov.</bold>, Bua Resort Suanphueng, <named-content xmlns:xlink="http://www.w3.org/1999/xlink" content-type="dwc:verbatimCoordinates" xlink:type="simple"><named-content content-type="geo-json" specific-use="{&#34;type&#34;:&#34;Point&#34;,&#34;coordinates&#34;:[99.244528,13.525000]}" id="NCID0EVABG" xlink:type="simple">13°31'30.0"N, 99°14'40.3"E</named-content></named-content>, 15.III.2025, C. Noenrimnong leg. (<abbrev xmlns:xlink="http://www.w3.org/1999/xlink" content-type="institution" xlink:title="Zoological Museum Kasetsart University" id="ABBRID0E1ABG" xlink:type="simple">ZMKU</abbrev>); • 4 nymphs, 1 female imago, <bold>Phetchaburi Prov.</bold>, Centara Life Cha-Am Beach Resort, <named-content xmlns:xlink="http://www.w3.org/1999/xlink" content-type="dwc:verbatimCoordinates" xlink:type="simple"><named-content content-type="geo-json" specific-use="{&#34;type&#34;:&#34;Point&#34;,&#34;coordinates&#34;:[99.964528,12.734250]}" id="NCID0EEBBG" xlink:type="simple">12°44'03.3"N, 99°57'52.3"E</named-content></named-content>, 3.VII.2025, B. Boonsoong leg. (<abbrev xmlns:xlink="http://www.w3.org/1999/xlink" content-type="institution" xlink:title="Zoological Museum Kasetsart University" id="ABBRID0EJBBG" xlink:type="simple">ZMKU</abbrev>); • 5 nymphs, <bold>Trang Prov.</bold>, Tham Khao Chang Hai, <named-content xmlns:xlink="http://www.w3.org/1999/xlink" content-type="dwc:verbatimCoordinates" xlink:type="simple"><named-content content-type="geo-json" specific-use="{&#34;type&#34;:&#34;Point&#34;,&#34;coordinates&#34;:[99.665056,7.585694]}" id="NCID0ETBBG" xlink:type="simple">7°35'08.5"N, 99°39'54.2"E</named-content></named-content>, 11.IV.2025, P. Numuan leg. (<abbrev xmlns:xlink="http://www.w3.org/1999/xlink" content-type="institution" xlink:title="Zoological Museum Kasetsart University" id="ABBRID0EYBBG" xlink:type="simple">ZMKU</abbrev>).</p></tp:treatment-sec><tp:treatment-sec sec-type="description" id="SECID0E4BBG"><title>Description</title><p><bold>(in alcohol). Male imago</bold> (Fig. <xref ref-type="fig" rid="F6">6D</xref>). See <xref ref-type="bibr" rid="B16">Kimmins (1947)</xref> for original description.</p><p>The male imagos of this species can be identified by their transparent wings (Fig. <xref ref-type="fig" rid="F11">11B</xref>), with distinct dark brown to black pigmentation in the pterostigma area and pale brown markings along the costal and subcostal regions. The abdominal terga are translucent white, with prominent reddish-brown markings on segments II, III and VI; segment VII has paler patterns, and segments VIII–IX are reddish brown (Fig. <xref ref-type="fig" rid="F14">14B</xref>). The abdominal sterna of segments VIII–IX and the posterior portion of segment VII are white, marked with reddish-brown striped patterns (Figs <xref ref-type="fig" rid="F16">16B</xref>, <xref ref-type="fig" rid="F22">22B</xref>). The compound eyes are yellowish-brown with olive-green lower portions (Fig. <xref ref-type="fig" rid="F9">9B</xref>).</p><p><bold>Female imago</bold> (Fig. <xref ref-type="fig" rid="F6">6C</xref>). See <xref ref-type="bibr" rid="B16">Kimmins (1947)</xref> for original description. The female imagos can be distinguished by a cream-white head, bordered apically with a rust-coloured margin (Fig. <xref ref-type="fig" rid="F22">22A</xref>). The thorax is cream-white, bearing a pair of midline dark brown stripes narrowing anteriorly and flanked by white lines (Fig. <xref ref-type="fig" rid="F22">22A</xref>). The abdominal terga are cream-white, with prominent reddish-brown markings on segments II, III, and VI, and posterior parts of terga I–IX bearing a pair of reddish-brown stripes (Fig. <xref ref-type="fig" rid="F15">15A</xref>). The abdominal sterna exhibit two reddish-brown longitudinal stripes along the abdomen that fuse apically (Fig. <xref ref-type="fig" rid="F16">16A</xref>). The wings are hyaline, with clearly pigmented dark brown to black markings in the pterostigma area, and pale brown markings in the costal and subcostal regions (Fig. <xref ref-type="fig" rid="F11">11A</xref>).</p><p><bold>Nymph.</bold> See <xref ref-type="bibr" rid="B25">Mukherjee et al. (2012)</xref> for first description and <xref ref-type="bibr" rid="B46">Ying et al. (2021)</xref>. The mature nymphs resemble the imago in colouration. The head shows a similar pattern (Fig. <xref ref-type="fig" rid="F3">3A</xref>), and abdominal terga bear reddish-brown markings on segments II, III, and VI, consistent with the adult stage (Figs <xref ref-type="fig" rid="F3">3A, B</xref>). The abdominal sterna display two reddish-brown longitudinal stripes that merge on segments VIII–IX (Fig. <xref ref-type="fig" rid="F3">3C</xref>).</p><p><bold>Egg.</bold> Width 59.82 μm; height 96.78 μm; granules ranging from 0.085–0.101 μm. Oval-shaped; surface covered with granules of consistent size and distribution, high density (Fig. <xref ref-type="fig" rid="F22">22C, D</xref>).</p></tp:treatment-sec><tp:treatment-sec sec-type="distribution" id="SECID0EDFBG"><title>Distribution.</title><p>Northern Thailand (Chiang Mai province); northeastern Thailand (Khon Kaen and Ubon Ratchathani provinces); central Thailand (Bangkok, Lop Buri, and Nakhon Nayok, provinces); eastern Thailand (Chachoengsao province); western (Ratchaburi and Phetchaburi provinces); southern Thailand (Trang province).</p></tp:treatment-sec><tp:treatment-sec sec-type="remarks" id="SECID0EIFBG"><title>Remarks.</title><p>The adults of <italic><tp:taxon-name><tp:taxon-name-part taxon-name-part-type="genus" reg="Cloeon">Cloeon</tp:taxon-name-part> <tp:taxon-name-part taxon-name-part-type="species" reg="harveyi">harveyi</tp:taxon-name-part></tp:taxon-name></italic> were described by <xref ref-type="bibr" rid="B16">Kimmins (1947)</xref> based on materials from Bengal (India). This species is also recorded from China (south, Hong Kong), Malaysia, and Thailand. The nymph was described by <xref ref-type="bibr" rid="B25">Mukherjee et al. (2012)</xref> and <xref ref-type="bibr" rid="B46">Ying et al. (2021)</xref>. In this study, we provide the first description of the egg structure of <italic><tp:taxon-name><tp:taxon-name-part taxon-name-part-type="genus" reg="Cloeon">C.</tp:taxon-name-part> <tp:taxon-name-part taxon-name-part-type="species" reg="harveyi">harveyi</tp:taxon-name-part></tp:taxon-name></italic>.</p></tp:treatment-sec><tp:treatment-sec><!--Section generated to contain objects referenced in tp:taxon-treatment.--><fig id="F3" position="float" orientation="portrait"><object-id xmlns:xlink="http://www.w3.org/1999/xlink" content-type="doi" xlink:type="simple">10.3897/zookeys.1266.176616.figure3</object-id><object-id xmlns:xlink="http://www.w3.org/1999/xlink" content-type="arpha" xlink:type="simple">FD2F893D-ED64-5CBE-A5FD-36230C350FE1</object-id><label>Figure 3.</label><caption><p><italic><tp:taxon-name><tp:taxon-name-part taxon-name-part-type="genus" reg="Cloeon">Cloeon</tp:taxon-name-part> <tp:taxon-name-part taxon-name-part-type="species" reg="harveyi">harveyi</tp:taxon-name-part></tp:taxon-name></italic>, mature nymph morphology: <bold>A.</bold> Female mature nymph (dorsal view); <bold>B.</bold> Terga I–X; <bold>C.</bold> Sterna I–X.</p></caption><graphic xmlns:xlink="http://www.w3.org/1999/xlink" xlink:href="zookeys-1266-001_article-176616__-g003.jpg" position="float" orientation="portrait" xlink:type="simple" id="oo_1505648.jpg"><uri content-type="original_file" xlink:type="simple">https://binary.pensoft.net/fig/1505648</uri></graphic></fig><fig id="F6" position="float" orientation="portrait"><object-id xmlns:xlink="http://www.w3.org/1999/xlink" content-type="doi" xlink:type="simple">10.3897/zookeys.1266.176616.figure6</object-id><object-id xmlns:xlink="http://www.w3.org/1999/xlink" content-type="arpha" xlink:type="simple">16633285-81CE-515A-B808-BE28C06C84CD</object-id><label>Figure 6.</label><caption><p>Live habitus of imago of <italic><tp:taxon-name><tp:taxon-name-part taxon-name-part-type="genus" reg="Cloeon">Cloeon</tp:taxon-name-part></tp:taxon-name></italic> species in Thailand: <bold>A.</bold> Female of <italic><tp:taxon-name><tp:taxon-name-part taxon-name-part-type="genus" reg="Cloeon">Cloeon</tp:taxon-name-part> <tp:taxon-name-part taxon-name-part-type="species" reg="bengalense">bengalense</tp:taxon-name-part></tp:taxon-name></italic>; <bold>B.</bold> Male of <italic><tp:taxon-name><tp:taxon-name-part taxon-name-part-type="genus" reg="Cloeon">Cloeon</tp:taxon-name-part> <tp:taxon-name-part taxon-name-part-type="species" reg="bengalense">bengalense</tp:taxon-name-part></tp:taxon-name></italic>; <bold>C.</bold> Female of <italic><tp:taxon-name><tp:taxon-name-part taxon-name-part-type="genus" reg="Cloeon">Cloeon</tp:taxon-name-part> <tp:taxon-name-part taxon-name-part-type="species" reg="harveyi">harveyi</tp:taxon-name-part></tp:taxon-name></italic>; <bold>D.</bold> Male of <italic><tp:taxon-name><tp:taxon-name-part taxon-name-part-type="genus" reg="Cloeon">Cloeon</tp:taxon-name-part> <tp:taxon-name-part taxon-name-part-type="species" reg="harveyi">harveyi</tp:taxon-name-part></tp:taxon-name></italic>.</p></caption><graphic xmlns:xlink="http://www.w3.org/1999/xlink" xlink:href="zookeys-1266-001_article-176616__-g006.jpg" position="float" orientation="portrait" xlink:type="simple" id="oo_1505651.jpg"><uri content-type="original_file" xlink:type="simple">https://binary.pensoft.net/fig/1505651</uri></graphic></fig><fig id="F9" position="float" orientation="portrait"><object-id xmlns:xlink="http://www.w3.org/1999/xlink" content-type="doi" xlink:type="simple">10.3897/zookeys.1266.176616.figure9</object-id><object-id xmlns:xlink="http://www.w3.org/1999/xlink" content-type="arpha" xlink:type="simple">0F15317E-48C0-5741-9D2A-CB00C8262436</object-id><label>Figure 9.</label><caption><p>Adult habitus of <italic><tp:taxon-name><tp:taxon-name-part taxon-name-part-type="genus" reg="Cloeon">Cloeon</tp:taxon-name-part></tp:taxon-name></italic> species in Thailand: <bold>A.</bold> Female of <italic><tp:taxon-name><tp:taxon-name-part taxon-name-part-type="genus" reg="Cloeon">Cloeon</tp:taxon-name-part> <tp:taxon-name-part taxon-name-part-type="species" reg="harveyi">harveyi</tp:taxon-name-part></tp:taxon-name></italic>; <bold>B.</bold> Male of <italic><tp:taxon-name><tp:taxon-name-part taxon-name-part-type="genus" reg="Cloeon">Cloeon</tp:taxon-name-part> <tp:taxon-name-part taxon-name-part-type="species" reg="harveyi">harveyi</tp:taxon-name-part></tp:taxon-name></italic>; <bold>C.</bold> Female of <italic><tp:taxon-name><tp:taxon-name-part taxon-name-part-type="genus" reg="Cloeon">Cloeon</tp:taxon-name-part> <tp:taxon-name-part taxon-name-part-type="species" reg="rubellum">rubellum</tp:taxon-name-part></tp:taxon-name></italic>; <bold>D.</bold> Male of <italic><tp:taxon-name><tp:taxon-name-part taxon-name-part-type="genus" reg="Cloeon">Cloeon</tp:taxon-name-part> <tp:taxon-name-part taxon-name-part-type="species" reg="rubellum">rubellum</tp:taxon-name-part></tp:taxon-name></italic>.</p></caption><graphic xmlns:xlink="http://www.w3.org/1999/xlink" xlink:href="zookeys-1266-001_article-176616__-g009.jpg" position="float" orientation="portrait" xlink:type="simple" id="oo_1505654.jpg"><uri content-type="original_file" xlink:type="simple">https://binary.pensoft.net/fig/1505654</uri></graphic></fig><fig id="F11" position="float" orientation="portrait"><object-id xmlns:xlink="http://www.w3.org/1999/xlink" content-type="doi" xlink:type="simple">10.3897/zookeys.1266.176616.figure11</object-id><object-id xmlns:xlink="http://www.w3.org/1999/xlink" content-type="arpha" xlink:type="simple">1EFFCB5A-1735-578A-BFE8-2DB45AEA2A86</object-id><label>Figure 11.</label><caption><p>Wings of <italic><tp:taxon-name><tp:taxon-name-part taxon-name-part-type="genus" reg="Cloeon">Cloeon</tp:taxon-name-part></tp:taxon-name></italic> species in Thailand: <bold>A.</bold> Female of <italic><tp:taxon-name><tp:taxon-name-part taxon-name-part-type="genus" reg="Cloeon">Cloeon</tp:taxon-name-part> <tp:taxon-name-part taxon-name-part-type="species" reg="harveyi">harveyi</tp:taxon-name-part></tp:taxon-name></italic>; <bold>B.</bold> Male of <italic><tp:taxon-name><tp:taxon-name-part taxon-name-part-type="genus" reg="Cloeon">Cloeon</tp:taxon-name-part> <tp:taxon-name-part taxon-name-part-type="species" reg="harveyi">harveyi</tp:taxon-name-part></tp:taxon-name></italic>; <bold>C.</bold> Female of <italic><tp:taxon-name><tp:taxon-name-part taxon-name-part-type="genus" reg="Cloeon">Cloeon</tp:taxon-name-part> <tp:taxon-name-part taxon-name-part-type="species" reg="rubellum">rubellum</tp:taxon-name-part></tp:taxon-name></italic>; <bold>D.</bold> Male of <italic><tp:taxon-name><tp:taxon-name-part taxon-name-part-type="genus" reg="Cloeon">Cloeon</tp:taxon-name-part> <tp:taxon-name-part taxon-name-part-type="species" reg="rubellum">rubellum</tp:taxon-name-part></tp:taxon-name></italic>.</p></caption><graphic xmlns:xlink="http://www.w3.org/1999/xlink" xlink:href="zookeys-1266-001_article-176616__-g011.jpg" position="float" orientation="portrait" xlink:type="simple" id="oo_1505656.jpg"><uri content-type="original_file" xlink:type="simple">https://binary.pensoft.net/fig/1505656</uri></graphic></fig><fig id="F14" position="float" orientation="portrait"><object-id xmlns:xlink="http://www.w3.org/1999/xlink" content-type="doi" xlink:type="simple">10.3897/zookeys.1266.176616.figure14</object-id><object-id xmlns:xlink="http://www.w3.org/1999/xlink" content-type="arpha" xlink:type="simple">7A1A9C0A-1C86-5743-941E-8A67D353CF5F</object-id><label>Figure 14.</label><caption><p>Adult abdominal terga of <italic><tp:taxon-name><tp:taxon-name-part taxon-name-part-type="genus" reg="Cloeon">Cloeon</tp:taxon-name-part></tp:taxon-name></italic> species in Thailand: <bold>A.</bold> Female of <italic><tp:taxon-name><tp:taxon-name-part taxon-name-part-type="genus" reg="Cloeon">Cloeon</tp:taxon-name-part> <tp:taxon-name-part taxon-name-part-type="species" reg="harveyi">harveyi</tp:taxon-name-part></tp:taxon-name></italic>; <bold>B.</bold> Male of <italic><tp:taxon-name><tp:taxon-name-part taxon-name-part-type="genus" reg="Cloeon">Cloeon</tp:taxon-name-part> <tp:taxon-name-part taxon-name-part-type="species" reg="harveyi">harveyi</tp:taxon-name-part></tp:taxon-name></italic>; <bold>C.</bold> Female of <italic><tp:taxon-name><tp:taxon-name-part taxon-name-part-type="genus" reg="Cloeon">Cloeon</tp:taxon-name-part> <tp:taxon-name-part taxon-name-part-type="species" reg="rubellum">rubellum</tp:taxon-name-part></tp:taxon-name></italic>; <bold>D.</bold> Male of <italic><tp:taxon-name><tp:taxon-name-part taxon-name-part-type="genus" reg="Cloeon">Cloeon</tp:taxon-name-part> <tp:taxon-name-part taxon-name-part-type="species" reg="rubellum">rubellum</tp:taxon-name-part></tp:taxon-name></italic>.</p></caption><graphic xmlns:xlink="http://www.w3.org/1999/xlink" xlink:href="zookeys-1266-001_article-176616__-g014.jpg" position="float" orientation="portrait" xlink:type="simple" id="oo_1505659.jpg"><uri content-type="original_file" xlink:type="simple">https://binary.pensoft.net/fig/1505659</uri></graphic></fig><fig id="F16" position="float" orientation="portrait"><object-id xmlns:xlink="http://www.w3.org/1999/xlink" content-type="doi" xlink:type="simple">10.3897/zookeys.1266.176616.figure16</object-id><object-id xmlns:xlink="http://www.w3.org/1999/xlink" content-type="arpha" xlink:type="simple">3EFAC99E-E790-5000-8205-1B04A04AD6FE</object-id><label>Figure 16.</label><caption><p>Adult abdominal sterna of <italic><tp:taxon-name><tp:taxon-name-part taxon-name-part-type="genus" reg="Cloeon">Cloeon</tp:taxon-name-part></tp:taxon-name></italic> species in Thailand: <bold>A.</bold> Female of <italic><tp:taxon-name><tp:taxon-name-part taxon-name-part-type="genus" reg="Cloeon">Cloeon</tp:taxon-name-part> <tp:taxon-name-part taxon-name-part-type="species" reg="harveyi">harveyi</tp:taxon-name-part></tp:taxon-name></italic>; <bold>B.</bold> Male of <italic><tp:taxon-name><tp:taxon-name-part taxon-name-part-type="genus" reg="Cloeon">Cloeon</tp:taxon-name-part> <tp:taxon-name-part taxon-name-part-type="species" reg="harveyi">harveyi</tp:taxon-name-part></tp:taxon-name></italic>; <bold>C.</bold> Female of <italic><tp:taxon-name><tp:taxon-name-part taxon-name-part-type="genus" reg="Cloeon">Cloeon</tp:taxon-name-part> <tp:taxon-name-part taxon-name-part-type="species" reg="rubellum">rubellum</tp:taxon-name-part></tp:taxon-name></italic>; <bold>D.</bold> Male of <italic><tp:taxon-name><tp:taxon-name-part taxon-name-part-type="genus" reg="Cloeon">Cloeon</tp:taxon-name-part> <tp:taxon-name-part taxon-name-part-type="species" reg="rubellum">rubellum</tp:taxon-name-part></tp:taxon-name></italic>.</p></caption><graphic xmlns:xlink="http://www.w3.org/1999/xlink" xlink:href="zookeys-1266-001_article-176616__-g016.jpg" position="float" orientation="portrait" xlink:type="simple" id="oo_1505661.jpg"><uri content-type="original_file" xlink:type="simple">https://binary.pensoft.net/fig/1505661</uri></graphic></fig><fig id="F22" position="float" orientation="portrait"><object-id xmlns:xlink="http://www.w3.org/1999/xlink" content-type="doi" xlink:type="simple">10.3897/zookeys.1266.176616.figure22</object-id><object-id xmlns:xlink="http://www.w3.org/1999/xlink" content-type="arpha" xlink:type="simple">553234D4-E97F-5D3D-876D-AC22270F1F65</object-id><label>Figure 22.</label><caption><p><italic><tp:taxon-name><tp:taxon-name-part taxon-name-part-type="genus" reg="Cloeon">Cloeon</tp:taxon-name-part> <tp:taxon-name-part taxon-name-part-type="species" reg="harveyi">harveyi</tp:taxon-name-part></tp:taxon-name></italic>, Adult morphology: <bold>A.</bold> Head and thorax of female imago (dorsal view); <bold>B.</bold> Sterna VIII–X of male imago (ventral view), SEMs of egg structures: <bold>C.</bold> General outline of egg; <bold>D.</bold> Chorion surface.</p></caption><graphic xmlns:xlink="http://www.w3.org/1999/xlink" xlink:href="zookeys-1266-001_article-176616__-g022.jpg" position="float" orientation="portrait" xlink:type="simple" id="oo_1505667.jpg"><uri content-type="original_file" xlink:type="simple">https://binary.pensoft.net/fig/1505667</uri></graphic></fig><fig id="F27" position="float" orientation="portrait"><object-id xmlns:xlink="http://www.w3.org/1999/xlink" content-type="doi" xlink:type="simple">10.3897/zookeys.1266.176616.figure27</object-id><object-id xmlns:xlink="http://www.w3.org/1999/xlink" content-type="arpha" xlink:type="simple">FBEF7085-5CE5-5E64-A77B-DD4D8956B373</object-id><label>Figure 27.</label><caption><p>Drawing showing the dorsal (left) and ventral (right) views of a mature nymph <italic><tp:taxon-name><tp:taxon-name-part taxon-name-part-type="genus" reg="Cloeon">Cloeon</tp:taxon-name-part></tp:taxon-name></italic> species in Thailand: <bold>A.</bold><italic><tp:taxon-name><tp:taxon-name-part taxon-name-part-type="genus" reg="Cloeon">Cloeon</tp:taxon-name-part> <tp:taxon-name-part taxon-name-part-type="species" reg="harveyi">harveyi</tp:taxon-name-part></tp:taxon-name></italic>; <bold>B.</bold><italic><tp:taxon-name><tp:taxon-name-part taxon-name-part-type="genus" reg="Cloeon">Cloeon</tp:taxon-name-part> <tp:taxon-name-part taxon-name-part-type="species" reg="rubellum">rubellum</tp:taxon-name-part></tp:taxon-name></italic>; <bold>C.</bold><italic><tp:taxon-name><tp:taxon-name-part taxon-name-part-type="genus" reg="Cloeon">Cloeon</tp:taxon-name-part> <tp:taxon-name-part taxon-name-part-type="species" reg="bengalense">bengalense</tp:taxon-name-part></tp:taxon-name></italic>; <bold>D.</bold><italic><tp:taxon-name><tp:taxon-name-part taxon-name-part-type="genus" reg="Cloeon">Cloeon</tp:taxon-name-part> <tp:taxon-name-part taxon-name-part-type="species" reg="bicolor">bicolor</tp:taxon-name-part></tp:taxon-name></italic>; <bold>E.</bold><italic><tp:taxon-name><tp:taxon-name-part taxon-name-part-type="genus" reg="Cloeon">Cloeon</tp:taxon-name-part> <tp:taxon-name-part taxon-name-part-type="species" reg="viridulum">viridulum</tp:taxon-name-part></tp:taxon-name></italic>.</p></caption><graphic xmlns:xlink="http://www.w3.org/1999/xlink" xlink:href="zookeys-1266-001_article-176616__-g027.jpg" position="float" orientation="portrait" xlink:type="simple" id="oo_1505672.jpg"><uri content-type="original_file" xlink:type="simple">https://binary.pensoft.net/fig/1505672</uri></graphic></fig><fig id="F28" position="float" orientation="portrait"><object-id xmlns:xlink="http://www.w3.org/1999/xlink" content-type="doi" xlink:type="simple">10.3897/zookeys.1266.176616.figure28</object-id><object-id xmlns:xlink="http://www.w3.org/1999/xlink" content-type="arpha" xlink:type="simple">946E5680-EF8C-5535-ABDC-3BF55B9DCD7E</object-id><label>Figure 28.</label><caption><p>Drawing showing the dorsal (left) and ventral (right) views of a female imago of <italic><tp:taxon-name><tp:taxon-name-part taxon-name-part-type="genus" reg="Cloeon">Cloeon</tp:taxon-name-part></tp:taxon-name></italic> species in Thailand: <bold>A.</bold><italic><tp:taxon-name><tp:taxon-name-part taxon-name-part-type="genus" reg="Cloeon">Cloeon</tp:taxon-name-part> <tp:taxon-name-part taxon-name-part-type="species" reg="rubellum">rubellum</tp:taxon-name-part></tp:taxon-name></italic>; <bold>B.</bold><italic><tp:taxon-name><tp:taxon-name-part taxon-name-part-type="genus" reg="Cloeon">Cloeon</tp:taxon-name-part> <tp:taxon-name-part taxon-name-part-type="species" reg="harveyi">harveyi</tp:taxon-name-part></tp:taxon-name></italic>; <bold>C.</bold><italic><tp:taxon-name><tp:taxon-name-part taxon-name-part-type="genus" reg="Cloeon">Cloeon</tp:taxon-name-part> <tp:taxon-name-part taxon-name-part-type="species" reg="bicolor">bicolor</tp:taxon-name-part></tp:taxon-name></italic>; <bold>D.</bold><italic><tp:taxon-name><tp:taxon-name-part taxon-name-part-type="genus" reg="Cloeon">Cloeon</tp:taxon-name-part> <tp:taxon-name-part taxon-name-part-type="species" reg="viridulum">viridulum</tp:taxon-name-part></tp:taxon-name></italic>; <bold>E.</bold><italic><tp:taxon-name><tp:taxon-name-part taxon-name-part-type="genus" reg="Cloeon">Cloeon</tp:taxon-name-part> <tp:taxon-name-part taxon-name-part-type="species" reg="bengalense">bengalense</tp:taxon-name-part></tp:taxon-name></italic>.</p></caption><graphic xmlns:xlink="http://www.w3.org/1999/xlink" xlink:href="zookeys-1266-001_article-176616__-g028.jpg" position="float" orientation="portrait" xlink:type="simple" id="oo_1505673.jpg"><uri content-type="original_file" xlink:type="simple">https://binary.pensoft.net/fig/1505673</uri></graphic></fig><fig id="F29" position="float" orientation="portrait"><object-id xmlns:xlink="http://www.w3.org/1999/xlink" content-type="doi" xlink:type="simple">10.3897/zookeys.1266.176616.figure29</object-id><object-id xmlns:xlink="http://www.w3.org/1999/xlink" content-type="arpha" xlink:type="simple">EEC4CE3D-8C43-5164-83BB-23F4BFFA83C3</object-id><label>Figure 29.</label><caption><p>Drawing showing the dorsal (left) and ventral (right) views of a male adult of <italic><tp:taxon-name><tp:taxon-name-part taxon-name-part-type="genus" reg="Cloeon">Cloeon</tp:taxon-name-part></tp:taxon-name></italic> species in Thailand: <bold>A.</bold><italic><tp:taxon-name><tp:taxon-name-part taxon-name-part-type="genus" reg="Cloeon">Cloeon</tp:taxon-name-part> <tp:taxon-name-part taxon-name-part-type="species" reg="harveyi">harveyi</tp:taxon-name-part></tp:taxon-name></italic> (imago); <bold>B.</bold><italic><tp:taxon-name><tp:taxon-name-part taxon-name-part-type="genus" reg="Cloeon">Cloeon</tp:taxon-name-part> <tp:taxon-name-part taxon-name-part-type="species" reg="viridulum">viridulum</tp:taxon-name-part></tp:taxon-name></italic> (subimago); <bold>C.</bold><italic><tp:taxon-name><tp:taxon-name-part taxon-name-part-type="genus" reg="Cloeon">Cloeon</tp:taxon-name-part> <tp:taxon-name-part taxon-name-part-type="species" reg="bicolor">bicolor</tp:taxon-name-part></tp:taxon-name></italic> (imago); <bold>D.</bold><italic><tp:taxon-name><tp:taxon-name-part taxon-name-part-type="genus" reg="Cloeon">Cloeon</tp:taxon-name-part> <tp:taxon-name-part taxon-name-part-type="species" reg="bengalense">bengalense</tp:taxon-name-part></tp:taxon-name></italic> (imago); <bold>E.</bold><italic><tp:taxon-name><tp:taxon-name-part taxon-name-part-type="genus" reg="Cloeon">Cloeon</tp:taxon-name-part> <tp:taxon-name-part taxon-name-part-type="species" reg="rubellum">rubellum</tp:taxon-name-part></tp:taxon-name></italic> (imago).</p></caption><graphic xmlns:xlink="http://www.w3.org/1999/xlink" xlink:href="zookeys-1266-001_article-176616__-g029.jpg" position="float" orientation="portrait" xlink:type="simple" id="oo_1505674.jpg"><uri content-type="original_file" xlink:type="simple">https://binary.pensoft.net/fig/1505674</uri></graphic></fig><fig id="F15" position="float" orientation="portrait"><object-id xmlns:xlink="http://www.w3.org/1999/xlink" content-type="doi" xlink:type="simple">10.3897/zookeys.1266.176616.figure15</object-id><object-id xmlns:xlink="http://www.w3.org/1999/xlink" content-type="arpha" xlink:type="simple">B8C3FDC0-9AEB-53A2-986D-26DF2ECEB802</object-id><label>Figure 15.</label><caption><p>Adult abdominal sterna of <italic><tp:taxon-name><tp:taxon-name-part taxon-name-part-type="genus" reg="Cloeon">Cloeon</tp:taxon-name-part></tp:taxon-name></italic> species in Thailand: <bold>A.</bold> Female of <italic><tp:taxon-name><tp:taxon-name-part taxon-name-part-type="genus" reg="Cloeon">Cloeon</tp:taxon-name-part> <tp:taxon-name-part taxon-name-part-type="species" reg="bengalense">bengalense</tp:taxon-name-part></tp:taxon-name></italic>; <bold>B.</bold> Male of <italic><tp:taxon-name><tp:taxon-name-part taxon-name-part-type="genus" reg="Cloeon">Cloeon</tp:taxon-name-part> <tp:taxon-name-part taxon-name-part-type="species" reg="bengalense">bengalense</tp:taxon-name-part></tp:taxon-name></italic>; <bold>C.</bold> Female of <italic><tp:taxon-name><tp:taxon-name-part taxon-name-part-type="genus" reg="Cloeon">Cloeon</tp:taxon-name-part> <tp:taxon-name-part taxon-name-part-type="species" reg="bicolor">bicolor</tp:taxon-name-part></tp:taxon-name></italic>; <bold>D.</bold> Male of <italic><tp:taxon-name><tp:taxon-name-part taxon-name-part-type="genus" reg="Cloeon">Cloeon</tp:taxon-name-part> <tp:taxon-name-part taxon-name-part-type="species" reg="bicolor">bicolor</tp:taxon-name-part></tp:taxon-name></italic>.</p></caption><graphic xmlns:xlink="http://www.w3.org/1999/xlink" xlink:href="zookeys-1266-001_article-176616__-g015.jpg" position="float" orientation="portrait" xlink:type="simple" id="oo_1505660.jpg"><uri content-type="original_file" xlink:type="simple">https://binary.pensoft.net/fig/1505660</uri></graphic></fig></tp:treatment-sec><ref-list><ref id="B8"><mixed-citation xmlns:xlink="http://www.w3.org/1999/xlink" xlink:type="simple"><person-group><name name-style="western"><surname>Gillies</surname><given-names>MT</given-names></name></person-group> (<year>1949</year>) <article-title>Notes on some <tp:taxon-name><tp:taxon-name-part taxon-name-part-type="order">Ephemeroptera</tp:taxon-name-part></tp:taxon-name>: <tp:taxon-name><tp:taxon-name-part taxon-name-part-type="family">Baetidae</tp:taxon-name-part></tp:taxon-name> from India and South-East Asia.</article-title><source>Transactions of the Royal Entomological Society of London</source><volume>100</volume>(<issue>6</issue>): <fpage>161</fpage>–<lpage>177</lpage>. <ext-link xlink:href="10.1111/j.1365-2311.1949.tb01429.x" ext-link-type="doi" xlink:type="simple">https://doi.org/10.1111/j.1365-2311.1949.tb01429.x</ext-link></mixed-citation></ref><ref id="B17"><mixed-citation xmlns:xlink="http://www.w3.org/1999/xlink" xlink:type="simple"><person-group><name name-style="western"><surname>Kimmins</surname><given-names>DE</given-names></name></person-group> (<year>1971</year>) <article-title>A list of the type-specimens of <tp:taxon-name><tp:taxon-name-part taxon-name-part-type="order">Ephemeroptera</tp:taxon-name-part></tp:taxon-name> in the British Museum (Natural History). Bulletin of the British Museum (Natural History).</article-title><source>Entomology</source><volume>25</volume>: <fpage>307</fpage>–<lpage>324</lpage>. <ext-link xlink:href="10.5962/bhl.part.19678" ext-link-type="doi" xlink:type="simple">https://doi.org/10.5962/bhl.part.19678</ext-link></mixed-citation></ref><ref id="B13"><mixed-citation xmlns:xlink="http://www.w3.org/1999/xlink" xlink:type="simple"><person-group><name name-style="western"><surname>Hubbard</surname><given-names>MD</given-names></name><name name-style="western"><surname>Peters</surname><given-names>WL</given-names></name></person-group> (<year>1978</year>) A catalogue of the <tp:taxon-name><tp:taxon-name-part taxon-name-part-type="order">Ephemeroptera</tp:taxon-name-part></tp:taxon-name> of the Indian Subregion. Oriental Insects 12(sup9): 1–43. <ext-link xlink:href="10.1080/00305316.1978.11745231" ext-link-type="doi" xlink:type="simple">https://doi.org/10.1080/00305316.1978.11745231</ext-link></mixed-citation></ref><ref id="B14"><mixed-citation xmlns:xlink="http://www.w3.org/1999/xlink" xlink:type="simple"><person-group><name name-style="western"><surname>Hubbard</surname><given-names>MD</given-names></name><name name-style="western"><surname>Srivastava</surname><given-names>VD</given-names></name></person-group> (<year>1984</year>) <article-title><tp:taxon-name><tp:taxon-name-part taxon-name-part-type="order">Ephemeroptera</tp:taxon-name-part></tp:taxon-name> type-specimens in the Zoological Survey of India, Calcutta.</article-title><source>Oriental Insects</source><volume>18</volume>(<issue>1</issue>): <fpage>1</fpage>–<lpage>4</lpage>. <ext-link xlink:href="10.1080/00305316.1984.10432187" ext-link-type="doi" xlink:type="simple">https://doi.org/10.1080/00305316.1984.10432187</ext-link></mixed-citation></ref><ref id="B15"><mixed-citation xmlns:xlink="http://www.w3.org/1999/xlink" xlink:type="simple"><person-group><name name-style="western"><surname>Kandibane</surname><given-names>M</given-names></name><name name-style="western"><surname>Raguraman</surname><given-names>S</given-names></name><name name-style="western"><surname>Mahadevan</surname><given-names>NR</given-names></name></person-group> (<year>2007</year>) <article-title>Diversity and community structure of aquatic arthropods in an irrigated rice ecosystem of Tamil Nadu, India.</article-title><source>Asian Journal of Plant Sciences</source><volume>6</volume>(<issue>5</issue>): <fpage>741</fpage>–<lpage>748</lpage>. <ext-link xlink:href="10.3923/ajps.2007.741.748" ext-link-type="doi" xlink:type="simple">https://doi.org/10.3923/ajps.2007.741.748</ext-link></mixed-citation></ref><ref id="B25"><mixed-citation xmlns:xlink="http://www.w3.org/1999/xlink" xlink:type="simple"><person-group><name name-style="western"><surname>Mukherjee</surname><given-names>TK</given-names></name><name name-style="western"><surname>Gattolliat</surname><given-names>JL</given-names></name><name name-style="western"><surname>Halder</surname><given-names>UC</given-names></name></person-group> (<year>2012</year>) <article-title>Contribution to the knowledge of <italic><tp:taxon-name><tp:taxon-name-part taxon-name-part-type="genus">Procloeon</tp:taxon-name-part> <tp:taxon-name-part taxon-name-part-type="species">harveyi</tp:taxon-name-part></tp:taxon-name></italic> Kimmins (<tp:taxon-name><tp:taxon-name-part taxon-name-part-type="class">Insecta</tp:taxon-name-part></tp:taxon-name>: <tp:taxon-name><tp:taxon-name-part taxon-name-part-type="order">Ephemeroptera</tp:taxon-name-part></tp:taxon-name>): Morphology and ecology.</article-title><source>Journal of Entomological Research Society</source><volume>14</volume>(<issue>3</issue>): <fpage>55</fpage>–<lpage>66</lpage>.</mixed-citation></ref><ref id="B11"><mixed-citation xmlns:xlink="http://www.w3.org/1999/xlink" xlink:type="simple"><person-group><name name-style="western"><surname>Hubbard</surname><given-names>MD</given-names></name></person-group> (<year>1986</year>) <article-title>A catalog of the mayflies (<tp:taxon-name><tp:taxon-name-part taxon-name-part-type="order">Ephemeroptera</tp:taxon-name-part></tp:taxon-name>) of Hong Kong.</article-title><source><tp:taxon-name><tp:taxon-name-part taxon-name-part-type="class">Insecta</tp:taxon-name-part></tp:taxon-name> Mundi</source><volume>1</volume>: <fpage>247</fpage>–<lpage>254</lpage>.</mixed-citation></ref><ref id="B16"><mixed-citation xmlns:xlink="http://www.w3.org/1999/xlink" xlink:type="simple"><person-group><name name-style="western"><surname>Kimmins</surname><given-names>DE</given-names></name></person-group> (<year>1947</year>) <article-title>New species of Indian <tp:taxon-name><tp:taxon-name-part taxon-name-part-type="order">Ephemeroptera</tp:taxon-name-part></tp:taxon-name>. Proceedings of the Royal Entomological Society of London.</article-title><source>Series B, Taxonomy</source><volume>16</volume>(<issue>7–8</issue>): <fpage>92</fpage>–<lpage>100</lpage>. <ext-link xlink:href="10.1111/j.1365-3113.1947.tb00865.x" ext-link-type="doi" xlink:type="simple">https://doi.org/10.1111/j.1365-3113.1947.tb00865.x</ext-link></mixed-citation></ref><ref id="B46"><mixed-citation xmlns:xlink="http://www.w3.org/1999/xlink" xlink:type="simple"><person-group><name name-style="western"><surname>Ying</surname><given-names>X</given-names></name><name name-style="western"><surname>Li</surname><given-names>W</given-names></name><name name-style="western"><surname>Zhou</surname><given-names>C</given-names></name></person-group> (<year>2021</year>) <article-title>A review of the genus <italic><tp:taxon-name><tp:taxon-name-part taxon-name-part-type="genus">Cloeon</tp:taxon-name-part></tp:taxon-name></italic> from Chinese mainland (<tp:taxon-name><tp:taxon-name-part taxon-name-part-type="order">Ephemeroptera</tp:taxon-name-part></tp:taxon-name>: <tp:taxon-name><tp:taxon-name-part taxon-name-part-type="family">Baetidae</tp:taxon-name-part></tp:taxon-name>).</article-title><source>Insects</source><volume>12</volume>(<issue>12</issue>): <fpage>1</fpage>–<lpage>16</lpage>. <ext-link xlink:href="10.3390/insects12121093" ext-link-type="doi" xlink:type="simple">https://doi.org/10.3390/insects12121093</ext-link></mixed-citation></ref></ref-list></tp:taxon-treatment>
