# Supplementary material for: ﻿Taxonomic insights into the diversity of Cloeon Leach, 1815 (Ephemeroptera, Baetidae) in Thailand
Source: Zookeys. 2026 Jan 5;1266:1–39. doi: 10.3897/zookeys.1266.176616 (PMC12796944; doi:10.3897/zookeys.1266.176616)
Supplement: XML Treatment for Cloeon rubellum [file zookeys.1266.176616-treatment4.xml]

<!DOCTYPE tp:taxon-treatment
  PUBLIC "-//TaxonX//DTD Taxonomic Treatment Publishing DTD v0 20100105//EN" "tax-treatment-NSO.dtd">
<tp:taxon-treatment xmlns:tp="http://www.plazi.org/taxpub"><tp:treatment-meta><kwd-group><label>Taxon classification</label><kwd>
              <named-content content-type="kingdom">Animalia</named-content>
            </kwd><kwd>
              <named-content content-type="order">Ephemeroptera</named-content>
            </kwd><kwd>
              <named-content content-type="family">Baetidae</named-content>
            </kwd></kwd-group><mixed-citation publication-type="journal"><person-group><name><surname>Noenrimnong</surname><given-names>Chayanon</given-names></name><name><surname>Suttinun</surname><given-names>Chanaporn</given-names></name><name><surname>Tungpairojwong</surname><given-names>Nisarat</given-names></name><name><surname>Boonsoong</surname><given-names>Boonsatien</given-names></name></person-group><article-title>﻿Taxonomic insights into the diversity of <italic><tp:taxon-name><tp:taxon-name-part taxon-name-part-type="genus" reg="Cloeon">Cloeon</tp:taxon-name-part></tp:taxon-name></italic> Leach, 1815 (<tp:taxon-name><tp:taxon-name-part taxon-name-part-type="order">Ephemeroptera</tp:taxon-name-part></tp:taxon-name>, <tp:taxon-name><tp:taxon-name-part taxon-name-part-type="family">Baetidae</tp:taxon-name-part></tp:taxon-name>) in Thailand</article-title><source>Zookeys</source><day>05</day><month>01</month><year>2026</year><volume>1266</volume><fpage>1</fpage><lpage>39</lpage><pub-id pub-id-type="doi">10.3897/zookeys.1266.176616</pub-id></mixed-citation></tp:treatment-meta><tp:nomenclature><label>﻿</label><tp:taxon-name><object-id xmlns:xlink="http://www.w3.org/1999/xlink" content-type="arpha" xlink:type="simple">38C6997C-932D-558B-B0DA-CB682344E783</object-id>
            <tp:taxon-name-part taxon-name-part-type="genus" reg="Cloeon">Cloeon</tp:taxon-name-part>
            <tp:taxon-name-part taxon-name-part-type="species" reg="rubellum">rubellum</tp:taxon-name-part>
          </tp:taxon-name><tp:taxon-authority>Navás, 1923</tp:taxon-authority><xref ref-type="fig" rid="F4">Figs 4A–C</xref><xref ref-type="fig" rid="F7">, 7A, B</xref><xref ref-type="fig" rid="F9">, 9C, D</xref><xref ref-type="fig" rid="F11">, 11C, D</xref><xref ref-type="fig" rid="F14">, 14C, D</xref><xref ref-type="fig" rid="F16">, 16C, D</xref><xref ref-type="fig" rid="F23">, 23A–D</xref><xref ref-type="fig" rid="F24">, 24A–F</xref><xref ref-type="fig" rid="F25">, 25A–F</xref><xref ref-type="fig" rid="F27">, 27B</xref><xref ref-type="fig" rid="F28">, 28A</xref><xref ref-type="fig" rid="F29">, 29E</xref><tp:nomenclature-citation-list><tp:nomenclature-citation><tp:taxon-name>
                <tp:taxon-name-part taxon-name-part-type="genus" reg="Cloeon">Cloeon</tp:taxon-name-part> <tp:taxon-name-part taxon-name-part-type="species" reg="rubellum">rubellum</tp:taxon-name-part></tp:taxon-name><comment>Navás, 1923: 3 (original description, male).</comment></tp:nomenclature-citation><tp:nomenclature-citation><tp:taxon-name>
                <tp:taxon-name-part taxon-name-part-type="genus" reg="Cloeon">Cloeon</tp:taxon-name-part> <tp:taxon-name-part taxon-name-part-type="species" reg="rubellum">rubellum</tp:taxon-name-part></tp:taxon-name><comment>: <xref ref-type="bibr" rid="B24">Lestage 1929</xref>: 99 (key to species). <xref ref-type="bibr" rid="B12">Hubbard and Pescador 1978</xref>: 92. <xref ref-type="bibr" rid="B1">Alba-Tercedor and Peters 1985</xref>: 221.</comment></tp:nomenclature-citation></tp:nomenclature-citation-list></tp:nomenclature><tp:treatment-sec sec-type="material" id="SECID0ELKBG"><title>Material examined.</title><p>• 11 nymphs, 1 female imago, <bold>Bangkok Prov.</bold>, Luang Suwannawajokkasikij 100<sup>th</sup> Year Park, <named-content xmlns:xlink="http://www.w3.org/1999/xlink" content-type="dwc:verbatimCoordinates" xlink:type="simple"><named-content content-type="geo-json" specific-use="{&#34;type&#34;:&#34;Point&#34;,&#34;coordinates&#34;:[100.570861,13.848472]}" id="NCID0EYKBG" xlink:type="simple">13°50'54.5"N, 100°34'15.1"E</named-content></named-content>, 1.VIII.2024, C. Noenrimnong leg. (<abbrev xmlns:xlink="http://www.w3.org/1999/xlink" content-type="institution" xlink:title="Zoological Museum Kasetsart University" id="ABBRID0E4KBG" xlink:type="simple">ZMKU</abbrev>); • 10 nymphs, 1 male subimago, 2 female subimagos, 7 male imagos, 2 female imagos, <bold>Bangkok Prov.</bold>, Chalermprakiat 55<sup>th</sup> Year Park, <named-content xmlns:xlink="http://www.w3.org/1999/xlink" content-type="dwc:verbatimCoordinates" xlink:type="simple"><named-content content-type="geo-json" specific-use="{&#34;type&#34;:&#34;Point&#34;,&#34;coordinates&#34;:[100.574361,13.854722]}" id="NCID0EJLBG" xlink:type="simple">13°51'17.0"N, 100°34'27.7"E</named-content></named-content>, 1.VIII.2024, C. Noenrimnong leg. (<abbrev xmlns:xlink="http://www.w3.org/1999/xlink" content-type="institution" xlink:title="Zoological Museum Kasetsart University" id="ABBRID0EOLBG" xlink:type="simple">ZMKU</abbrev>); • 2 nymphs, <bold>Bangkok Prov.</bold>, Varunawan Park, <named-content xmlns:xlink="http://www.w3.org/1999/xlink" content-type="dwc:verbatimCoordinates" xlink:type="simple"><named-content content-type="geo-json" specific-use="{&#34;type&#34;:&#34;Point&#34;,&#34;coordinates&#34;:[100.562750,13.847528]}" id="NCID0EYLBG" xlink:type="simple">13°50'51.1"N, 100°33'45.9"E</named-content></named-content>, 25.X.2024, B. Boonsoong &amp; C. Noenrimnong leg. (<abbrev xmlns:xlink="http://www.w3.org/1999/xlink" content-type="institution" xlink:title="Zoological Museum Kasetsart University" id="ABBRID0E4LBG" xlink:type="simple">ZMKU</abbrev>); • 4 male subimagos, 12 female subimagos, <bold>Bangkok Prov.</bold>, Charn at the Avenue, <named-content xmlns:xlink="http://www.w3.org/1999/xlink" content-type="dwc:verbatimCoordinates" xlink:type="simple"><named-content content-type="geo-json" specific-use="{&#34;type&#34;:&#34;Point&#34;,&#34;coordinates&#34;:[100.557722,13.894667]}" id="NCID0EHMBG" xlink:type="simple">13°53'40.8"N, 100°33'27.8"E</named-content></named-content>, 26.XI.2024, S. Kwanboon leg. (<abbrev xmlns:xlink="http://www.w3.org/1999/xlink" content-type="institution" xlink:title="Zoological Museum Kasetsart University" id="ABBRID0EMMBG" xlink:type="simple">ZMKU</abbrev>); • 3 nymphs, <bold>Bangkok Prov.</bold>, Information Building 50 Years, <named-content xmlns:xlink="http://www.w3.org/1999/xlink" content-type="dwc:verbatimCoordinates" xlink:type="simple"><named-content content-type="geo-json" specific-use="{&#34;type&#34;:&#34;Point&#34;,&#34;coordinates&#34;:[100.569972,13.853222]}" id="NCID0EWMBG" xlink:type="simple">13°51'11.6"N, 100°34'11.9"E</named-content></named-content>, 12.I.2025, C. Noenrimnong leg. (<abbrev xmlns:xlink="http://www.w3.org/1999/xlink" content-type="institution" xlink:title="Zoological Museum Kasetsart University" id="ABBRID0E2MBG" xlink:type="simple">ZMKU</abbrev>); • 3 nymphs, 4 male subimagos, 2 female subimagos, 1 male imago, 2 female imagos, <bold>Bangkok Prov.</bold>, Emarica Academy, <named-content xmlns:xlink="http://www.w3.org/1999/xlink" content-type="dwc:verbatimCoordinates" xlink:type="simple"><named-content content-type="geo-json" specific-use="{&#34;type&#34;:&#34;Point&#34;,&#34;coordinates&#34;:[100.565111,13.844389]}" id="NCID0EFNBG" xlink:type="simple">13°50'39.8"N, 100°33'54.4"E</named-content></named-content>, 2.II.2025, S. Kwanboon &amp; C. Noenrimnong leg. (<abbrev xmlns:xlink="http://www.w3.org/1999/xlink" content-type="institution" xlink:title="Zoological Museum Kasetsart University" id="ABBRID0EKNBG" xlink:type="simple">ZMKU</abbrev>); • 2 female subimagos, <bold>Lop Buri Prov.</bold>, Huai Som, <named-content xmlns:xlink="http://www.w3.org/1999/xlink" content-type="dwc:verbatimCoordinates" xlink:type="simple"><named-content content-type="geo-json" specific-use="{&#34;type&#34;:&#34;Point&#34;,&#34;coordinates&#34;:[100.857806,14.864528]}" id="NCID0EUNBG" xlink:type="simple">14°51'52.3"N, 100°51'28.1"E</named-content></named-content>, 19.I.2025, A. Wongyam leg. (<abbrev xmlns:xlink="http://www.w3.org/1999/xlink" content-type="institution" xlink:title="Zoological Museum Kasetsart University" id="ABBRID0EZNBG" xlink:type="simple">ZMKU</abbrev>); • 2 nymphs, 18 male imagos, 10 female imagos, <bold>Chachoengsao Prov.</bold>, Sao Cha-Ngok, <named-content xmlns:xlink="http://www.w3.org/1999/xlink" content-type="dwc:verbatimCoordinates" xlink:type="simple"><named-content content-type="geo-json" specific-use="{&#34;type&#34;:&#34;Point&#34;,&#34;coordinates&#34;:[101.153750,13.695306]}" id="NCID0EDOBG" xlink:type="simple">13°41'43.1"N, 101°09'13.5"E</named-content></named-content>, 8.XI.2024, B. Boonsoong leg. (<abbrev xmlns:xlink="http://www.w3.org/1999/xlink" content-type="institution" xlink:title="Zoological Museum Kasetsart University" id="ABBRID0EIOBG" xlink:type="simple">ZMKU</abbrev>); • 2 nymphs, 1 male imago, <bold>Chanthaburi Prov.</bold>, Laemsing, <named-content xmlns:xlink="http://www.w3.org/1999/xlink" content-type="dwc:verbatimCoordinates" xlink:type="simple"><named-content content-type="geo-json" specific-use="{&#34;type&#34;:&#34;Point&#34;,&#34;coordinates&#34;:[102.069500,12.484722]}" id="NCID0ESOBG" xlink:type="simple">12°29'05.0"N, 102°04'10.2"E</named-content></named-content>, 29.XII.2024, C. Noenrimnong leg. (<abbrev xmlns:xlink="http://www.w3.org/1999/xlink" content-type="institution" xlink:title="Zoological Museum Kasetsart University" id="ABBRID0EXOBG" xlink:type="simple">ZMKU</abbrev>); • 2 male imagos, <bold>Nakhon Ratchasima Prov.</bold>, Non Sung, <named-content xmlns:xlink="http://www.w3.org/1999/xlink" content-type="dwc:verbatimCoordinates" xlink:type="simple"><named-content content-type="geo-json" specific-use="{&#34;type&#34;:&#34;Point&#34;,&#34;coordinates&#34;:[102.377944,15.234861]}" id="NCID0EBPBG" xlink:type="simple">15°14'05.5"N, 102°22'40.6"E</named-content></named-content>, 19.V.2025, B. Boonsoong leg. (<abbrev xmlns:xlink="http://www.w3.org/1999/xlink" content-type="institution" xlink:title="Zoological Museum Kasetsart University" id="ABBRID0EGPBG" xlink:type="simple">ZMKU</abbrev>); • 1 nymph, 1 male imago, <bold>Buri Ram Prov.</bold>, Mafueang Phutthaisong, <named-content xmlns:xlink="http://www.w3.org/1999/xlink" content-type="dwc:verbatimCoordinates" xlink:type="simple"><named-content content-type="geo-json" specific-use="{&#34;type&#34;:&#34;Point&#34;,&#34;coordinates&#34;:[103.049500,15.498333]}" id="NCID0EQPBG" xlink:type="simple">15°29'54.0"N, 103°02'58.2"E</named-content></named-content>, 16.V.2025, B. Boonsoong leg. (<abbrev xmlns:xlink="http://www.w3.org/1999/xlink" content-type="institution" xlink:title="Zoological Museum Kasetsart University" id="ABBRID0EVPBG" xlink:type="simple">ZMKU</abbrev>); •3 nymphs, <bold>Khon Kaen Prov.</bold>, Sithan Lake <named-content xmlns:xlink="http://www.w3.org/1999/xlink" content-type="dwc:institutional_code" xlink:title="Khon Kaen University" xlink:href="http://grbio.org/institution/khon-kaen-university" xlink:type="simple">KKU</named-content>, <named-content xmlns:xlink="http://www.w3.org/1999/xlink" content-type="dwc:verbatimCoordinates" xlink:type="simple"><named-content content-type="geo-json" specific-use="{&#34;type&#34;:&#34;Point&#34;,&#34;coordinates&#34;:[102.815278,16.444750]}" id="NCID0EEQBG" xlink:type="simple">16°26'41.1"N, 102°48'55.0"E</named-content></named-content>, 1.IV.2024, N. Tungpairojwong leg. (<named-content xmlns:xlink="http://www.w3.org/1999/xlink" content-type="dwc:institutional_code" xlink:title="Khon Kaen University" xlink:href="http://grbio.org/institution/khon-kaen-university" xlink:type="simple">KKU</named-content>); • 7 nymphs, <bold>Khon Kaen Prov.</bold>, Fisheries Pond <named-content xmlns:xlink="http://www.w3.org/1999/xlink" content-type="dwc:institutional_code" xlink:title="Khon Kaen University" xlink:href="http://grbio.org/institution/khon-kaen-university" xlink:type="simple">KKU</named-content>, <named-content xmlns:xlink="http://www.w3.org/1999/xlink" content-type="dwc:verbatimCoordinates" xlink:type="simple"><named-content content-type="geo-json" specific-use="{&#34;type&#34;:&#34;Point&#34;,&#34;coordinates&#34;:[102.810639,16.458750]}" id="NCID0EYQBG" xlink:type="simple">16°27'31.5"N, 102°48'38.3"E</named-content></named-content>, 1.IV.2024, N. Tungpairojwong leg. (<named-content xmlns:xlink="http://www.w3.org/1999/xlink" content-type="dwc:institutional_code" xlink:title="Khon Kaen University" xlink:href="http://grbio.org/institution/khon-kaen-university" xlink:type="simple">KKU</named-content>); • 1 female imago, <bold>Chiang Mai Prov.</bold>, Mae Jam, <named-content xmlns:xlink="http://www.w3.org/1999/xlink" content-type="dwc:verbatimCoordinates" xlink:type="simple"><named-content content-type="geo-json" specific-use="{&#34;type&#34;:&#34;Point&#34;,&#34;coordinates&#34;:[98.360639,18.496611]}" id="NCID0EHRBG" xlink:type="simple">18°29'47.8"N, 98°21'38.3"E</named-content></named-content>, 15.XII.2024, B. Boonsoong leg. (<abbrev xmlns:xlink="http://www.w3.org/1999/xlink" content-type="institution" xlink:title="Zoological Museum Kasetsart University" id="ABBRID0EMRBG" xlink:type="simple">ZMKU</abbrev>); • 1 nymph, 1 male imago, <bold>Phetchaburi Prov.</bold>, Centara Life Cha-Am Beach Resort, <named-content xmlns:xlink="http://www.w3.org/1999/xlink" content-type="dwc:verbatimCoordinates" xlink:type="simple"><named-content content-type="geo-json" specific-use="{&#34;type&#34;:&#34;Point&#34;,&#34;coordinates&#34;:[99.964528,12.734250]}" id="NCID0EWRBG" xlink:type="simple">12°44'03.3"N, 99°57'52.3"E</named-content></named-content>, 3.VII.2025, B. Boonsoong leg. (<abbrev xmlns:xlink="http://www.w3.org/1999/xlink" content-type="institution" xlink:title="Zoological Museum Kasetsart University" id="ABBRID0E2RBG" xlink:type="simple">ZMKU</abbrev>); • 4 nymphs, <bold>Surat Thani Prov.</bold>, Makham Tia Subdistrict, <named-content xmlns:xlink="http://www.w3.org/1999/xlink" content-type="dwc:verbatimCoordinates" xlink:type="simple"><named-content content-type="geo-json" specific-use="{&#34;type&#34;:&#34;Point&#34;,&#34;coordinates&#34;:[99.376389,9.109139]}" id="NCID0EFSBG" xlink:type="simple">9°06'32.9"N, 99°22'35.0"E</named-content></named-content>, 1.X.2025, S. Kwanboon leg. (<abbrev xmlns:xlink="http://www.w3.org/1999/xlink" content-type="institution" xlink:title="Zoological Museum Kasetsart University" id="ABBRID0EKSBG" xlink:type="simple">ZMKU</abbrev>).</p></tp:treatment-sec><tp:treatment-sec sec-type="description" id="SECID0EPSBG"><title>Description</title><p><bold>(in alcohol). Male imago</bold> (Fig. <xref ref-type="fig" rid="F7">7B</xref>). See <xref ref-type="bibr" rid="B27">Navás (1923)</xref> (original description).</p><p>The male imagos of this species can be identified by their transparent wings (Fig. <xref ref-type="fig" rid="F11">11D</xref>). The abdominal terga are translucent white, with the posterior margins of segments I–VII marked with brown pigmentation. Segments II and V bear central reddish-brown to purple spots, while segments III and VI possess prominent reddish-brown to purple stripes along the lateral margins. Segments VIII–X are brown to rust-coloured (Fig. <xref ref-type="fig" rid="F14">14D</xref>). The abdominal sterna of segments VIII–IX and the posterior part of segment VII are white and lack distinct pigmentation (Figs <xref ref-type="fig" rid="F16">16D</xref>, <xref ref-type="fig" rid="F23">23B</xref>). The compound eyes are brown to rust-coloured, with olive-green lower portions (Fig. <xref ref-type="fig" rid="F9">9D</xref>).</p><p><bold>Female imago</bold> (Fig. <xref ref-type="fig" rid="F7">7A</xref>): Body length 4.68–4.73 mm.</p><p><bold><italic>Head</italic></bold>: Cream-white, with white to pale yellow midline flanked by two long orange to rust-coloured stripes covering the middle part of the head; upper margin white, with rust-coloured spots on the posterior part (Fig. <xref ref-type="fig" rid="F23">23A</xref>).</p><p><bold><italic>Thorax</italic></bold>: Cream-white, with white to pale yellow midline flanked by two narrow, long, orange to rust-coloured stripes that extend from the head, bordered on outer that by narrow white lines. Lateral margins of anterior thorax feature rust-coloured stripes. Posterior part has darker brown stripes, connecting with the patterns of the abdominal segments (Fig. <xref ref-type="fig" rid="F23">23A</xref>).</p><p><bold><italic>Legs</italic></bold>: Forelegs with femora that are predominantly rust-coloured (Fig. <xref ref-type="fig" rid="F9">9C</xref>).</p><p><bold><italic>Abdominal terga</italic></bold>: Cream-white, with reddish-brown to red patterns. Segments II to IX, anterior part with a pair of pale spots or drop-shaped stripes, without a pale midline. The lateral margins of each anterior segment with reddish-brown to purple spots or streaks, which are larger and more distinct on segments III and VI. Segments VII to IX have dark midline, while segment X is rust-coloured (Fig. <xref ref-type="fig" rid="F14">14C</xref>).</p><p><bold><italic>Abdominal sterna</italic></bold>: Cream-white with brittle white markings. Lateral margins at middle of sterna on segments II to VII with broad reddish-brown to red stripes along their entire length. Segments VI to IX with dark spots in the posterior part; posterior part of segment X is dark-coloured (Fig. <xref ref-type="fig" rid="F16">16C</xref>).</p><p><bold><italic>Caudal filaments</italic></bold>: Two caudal filaments transparent white with dark purple joints (Fig. <xref ref-type="fig" rid="F9">9C</xref>).</p><p><bold><italic>Wings</italic></bold>: Hyaline, with yellowish-golden veins and no dark bands. Pterostigmata area contains two straight veins (Fig. <xref ref-type="fig" rid="F11">11C</xref>).</p><p><bold>Mature nymphs (in alcohol)</bold>: Body length 3.92–3.94 mm, terminal filaments 2.91–2.93 mm.</p><p><bold><italic>Head</italic></bold>: Two rows of irregular brown spots (Fig. <xref ref-type="fig" rid="F4">4A</xref>). Antennae mostly brown, with darker colouration at the base (Fig. <xref ref-type="fig" rid="F24">24A</xref>).</p><p><bold><italic>Mouthparts</italic></bold>: i). Mandibles: Molar area contains densely distributed molar teeth. Lateral margins with sparsely distributed hair-like setae. Large prostheca, inner incisors, and outer incisors (Fig. <xref ref-type="fig" rid="F24">24B, C</xref>). ii). Labrum: Dorsal surface and half margins covered with hair-like setae. More than half of the surface contains sparsely distributed hair-like setae, with tufts of setae on either side of anterior notch (Fig. <xref ref-type="fig" rid="F24">24D</xref>). iii). Maxillary Palp: Segments I and II with sparsely distributed hair-like setae on the surface, while segment III has more widely distributed hair-like setae (Fig. <xref ref-type="fig" rid="F24">24E</xref>). iv). Labial Palpi: Segment I longer than segments II and III. Segments I and II with sparsely distributed hair-like setae, while segment III covered with hair-like setae that are longer and denser than those on other segments. Glossae with short setae along the margins, while paraglossae have longer setae on the margins (Fig. <xref ref-type="fig" rid="F24">24F</xref>).</p><p><bold><italic>Thorax</italic></bold>: irregular brown markings (Fig. <xref ref-type="fig" rid="F4">4A</xref>).</p><p><bold><italic>Legs</italic></bold>: Femora of all legs pale but with brown stripes near apex and base; short setae on surface and both margins. Tibiae and tarsi with brown bands near their bases, with short, sparsely distributed setae on the surface and dense, long setae along inner margins (Fig. <xref ref-type="fig" rid="F25">25A–C</xref>). Base of claws (foreleg) expanded, with basal half containing two rows of spines with gradation size (Fig. <xref ref-type="fig" rid="F25">25D</xref>).</p><p><bold><italic>Abdominal terga</italic></bold>: Cream-white to pale brown. Segments III–IX, anterior part with very pale midline flanked by pair of pale spots or drop-shaped stripes. Segments II and III and V and VI may appear darker. Segments II and V (and occasionally III and VI) lack a pale midline, while segments IV and VII appear paler than other segments. Lateral margins of segments III and VI with large, prominent reddish-brown to purple stripes, similar to those of imago. Posterior half of lateral margins of segment VIII has four spines, while more than half of the lateral margin of segment IX has 5–6 spines (Figs <xref ref-type="fig" rid="F4">4A, B</xref>, <xref ref-type="fig" rid="F25">25E</xref>).</p><p><bold><italic>Abdominal sterna</italic></bold>: Cream-white to pale brown, segments VI–IX with red to pale red spots in the posterior part (Fig. <xref ref-type="fig" rid="F4">4C</xref>).</p><p><bold><italic>Caudal filaments</italic></bold>: Each segment with a ring of spines at the joints. Cerci with long setae along inner margins and large, long spines on outer margins. Terminal filament shorter than the cerci and long setae along both margins (Figs <xref ref-type="fig" rid="F4">4A</xref>, <xref ref-type="fig" rid="F25">25F</xref>).</p><p><bold>Egg.</bold> Width 64.15 μm; Height 94.66 μm; granules ranging from 0.068–0.107 μm. Oval-shaped; surface covered with granules of varying irregular sizes and unevenly distributed across the surface (Fig. <xref ref-type="fig" rid="F23">23C, D</xref>).</p></tp:treatment-sec><tp:treatment-sec sec-type="distribution" id="SECID0E6ZBG"><title>Distribution.</title><p>Northern Thailand (Chiang Mai province); northeastern Thailand (Buri Ram, Khon Kaen, and Nakhon Ratchasima provinces); central Thailand (Bangkok and Lop Buri provinces); eastern Thailand (Chachoengsao and Chanthaburi provinces); western Thailand (Phetchaburi province); southern Thailand (Surat Thani province).</p></tp:treatment-sec><tp:treatment-sec sec-type="remarks" id="SECID0EE1BG"><title>Remarks.</title><p>The male imago of <italic><tp:taxon-name><tp:taxon-name-part taxon-name-part-type="genus" reg="Cloeon">Cloeon</tp:taxon-name-part> <tp:taxon-name-part taxon-name-part-type="species" reg="rubellum">rubellum</tp:taxon-name-part></tp:taxon-name></italic> was described by <xref ref-type="bibr" rid="B27">Navás (1923)</xref> based on materials from the Philippines. Ours is the first record of this species in Thailand. In this study, we provide the first description of the female imago, egg structure, and nymph of <italic><tp:taxon-name><tp:taxon-name-part taxon-name-part-type="genus" reg="Cloeon">C.</tp:taxon-name-part> <tp:taxon-name-part taxon-name-part-type="species" reg="rubellum">rubellum</tp:taxon-name-part></tp:taxon-name></italic>.</p></tp:treatment-sec><tp:treatment-sec><!--Section generated to contain objects referenced in tp:taxon-treatment.--><fig id="F4" position="float" orientation="portrait"><object-id xmlns:xlink="http://www.w3.org/1999/xlink" content-type="doi" xlink:type="simple">10.3897/zookeys.1266.176616.figure4</object-id><object-id xmlns:xlink="http://www.w3.org/1999/xlink" content-type="arpha" xlink:type="simple">0382C4CD-DC1C-5A49-BFC7-C5922C988E42</object-id><label>Figure 4.</label><caption><p><italic><tp:taxon-name><tp:taxon-name-part taxon-name-part-type="genus" reg="Cloeon">Cloeon</tp:taxon-name-part> <tp:taxon-name-part taxon-name-part-type="species" reg="rubellum">rubellum</tp:taxon-name-part></tp:taxon-name></italic>, mature nymph morphology: <bold>A.</bold> Female mature nymph (dorsal view); <bold>B.</bold> Terga I–X; <bold>C.</bold> Sterna I–X.</p></caption><graphic xmlns:xlink="http://www.w3.org/1999/xlink" xlink:href="zookeys-1266-001_article-176616__-g004.jpg" position="float" orientation="portrait" xlink:type="simple" id="oo_1505649.jpg"><uri content-type="original_file" xlink:type="simple">https://binary.pensoft.net/fig/1505649</uri></graphic></fig><fig id="F7" position="float" orientation="portrait"><object-id xmlns:xlink="http://www.w3.org/1999/xlink" content-type="doi" xlink:type="simple">10.3897/zookeys.1266.176616.figure7</object-id><object-id xmlns:xlink="http://www.w3.org/1999/xlink" content-type="arpha" xlink:type="simple">96DD1AB4-0A14-552A-851D-89BF038A470B</object-id><label>Figure 7.</label><caption><p>Live habitus of imago of <italic><tp:taxon-name><tp:taxon-name-part taxon-name-part-type="genus" reg="Cloeon">Cloeon</tp:taxon-name-part></tp:taxon-name></italic> species in Thailand: <bold>A.</bold> Female of <italic><tp:taxon-name><tp:taxon-name-part taxon-name-part-type="genus" reg="Cloeon">Cloeon</tp:taxon-name-part> <tp:taxon-name-part taxon-name-part-type="species" reg="rubellum">rubellum</tp:taxon-name-part></tp:taxon-name></italic>; <bold>B.</bold> Male of <italic><tp:taxon-name><tp:taxon-name-part taxon-name-part-type="genus" reg="Cloeon">Cloeon</tp:taxon-name-part> <tp:taxon-name-part taxon-name-part-type="species" reg="rubellum">rubellum</tp:taxon-name-part></tp:taxon-name></italic>; <bold>C.</bold> Male of <italic><tp:taxon-name><tp:taxon-name-part taxon-name-part-type="genus" reg="Cloeon">Cloeon</tp:taxon-name-part> <tp:taxon-name-part taxon-name-part-type="species" reg="bicolor">bicolor</tp:taxon-name-part></tp:taxon-name></italic>; <bold>D.</bold> Female of <italic><tp:taxon-name><tp:taxon-name-part taxon-name-part-type="genus" reg="Cloeon">Cloeon</tp:taxon-name-part> <tp:taxon-name-part taxon-name-part-type="species" reg="viridulum">viridulum</tp:taxon-name-part></tp:taxon-name></italic>.</p></caption><graphic xmlns:xlink="http://www.w3.org/1999/xlink" xlink:href="zookeys-1266-001_article-176616__-g007.jpg" position="float" orientation="portrait" xlink:type="simple" id="oo_1505652.jpg"><uri content-type="original_file" xlink:type="simple">https://binary.pensoft.net/fig/1505652</uri></graphic></fig><fig id="F9" position="float" orientation="portrait"><object-id xmlns:xlink="http://www.w3.org/1999/xlink" content-type="doi" xlink:type="simple">10.3897/zookeys.1266.176616.figure9</object-id><object-id xmlns:xlink="http://www.w3.org/1999/xlink" content-type="arpha" xlink:type="simple">0F15317E-48C0-5741-9D2A-CB00C8262436</object-id><label>Figure 9.</label><caption><p>Adult habitus of <italic><tp:taxon-name><tp:taxon-name-part taxon-name-part-type="genus" reg="Cloeon">Cloeon</tp:taxon-name-part></tp:taxon-name></italic> species in Thailand: <bold>A.</bold> Female of <italic><tp:taxon-name><tp:taxon-name-part taxon-name-part-type="genus" reg="Cloeon">Cloeon</tp:taxon-name-part> <tp:taxon-name-part taxon-name-part-type="species" reg="harveyi">harveyi</tp:taxon-name-part></tp:taxon-name></italic>; <bold>B.</bold> Male of <italic><tp:taxon-name><tp:taxon-name-part taxon-name-part-type="genus" reg="Cloeon">Cloeon</tp:taxon-name-part> <tp:taxon-name-part taxon-name-part-type="species" reg="harveyi">harveyi</tp:taxon-name-part></tp:taxon-name></italic>; <bold>C.</bold> Female of <italic><tp:taxon-name><tp:taxon-name-part taxon-name-part-type="genus" reg="Cloeon">Cloeon</tp:taxon-name-part> <tp:taxon-name-part taxon-name-part-type="species" reg="rubellum">rubellum</tp:taxon-name-part></tp:taxon-name></italic>; <bold>D.</bold> Male of <italic><tp:taxon-name><tp:taxon-name-part taxon-name-part-type="genus" reg="Cloeon">Cloeon</tp:taxon-name-part> <tp:taxon-name-part taxon-name-part-type="species" reg="rubellum">rubellum</tp:taxon-name-part></tp:taxon-name></italic>.</p></caption><graphic xmlns:xlink="http://www.w3.org/1999/xlink" xlink:href="zookeys-1266-001_article-176616__-g009.jpg" position="float" orientation="portrait" xlink:type="simple" id="oo_1505654.jpg"><uri content-type="original_file" xlink:type="simple">https://binary.pensoft.net/fig/1505654</uri></graphic></fig><fig id="F11" position="float" orientation="portrait"><object-id xmlns:xlink="http://www.w3.org/1999/xlink" content-type="doi" xlink:type="simple">10.3897/zookeys.1266.176616.figure11</object-id><object-id xmlns:xlink="http://www.w3.org/1999/xlink" content-type="arpha" xlink:type="simple">1EFFCB5A-1735-578A-BFE8-2DB45AEA2A86</object-id><label>Figure 11.</label><caption><p>Wings of <italic><tp:taxon-name><tp:taxon-name-part taxon-name-part-type="genus" reg="Cloeon">Cloeon</tp:taxon-name-part></tp:taxon-name></italic> species in Thailand: <bold>A.</bold> Female of <italic><tp:taxon-name><tp:taxon-name-part taxon-name-part-type="genus" reg="Cloeon">Cloeon</tp:taxon-name-part> <tp:taxon-name-part taxon-name-part-type="species" reg="harveyi">harveyi</tp:taxon-name-part></tp:taxon-name></italic>; <bold>B.</bold> Male of <italic><tp:taxon-name><tp:taxon-name-part taxon-name-part-type="genus" reg="Cloeon">Cloeon</tp:taxon-name-part> <tp:taxon-name-part taxon-name-part-type="species" reg="harveyi">harveyi</tp:taxon-name-part></tp:taxon-name></italic>; <bold>C.</bold> Female of <italic><tp:taxon-name><tp:taxon-name-part taxon-name-part-type="genus" reg="Cloeon">Cloeon</tp:taxon-name-part> <tp:taxon-name-part taxon-name-part-type="species" reg="rubellum">rubellum</tp:taxon-name-part></tp:taxon-name></italic>; <bold>D.</bold> Male of <italic><tp:taxon-name><tp:taxon-name-part taxon-name-part-type="genus" reg="Cloeon">Cloeon</tp:taxon-name-part> <tp:taxon-name-part taxon-name-part-type="species" reg="rubellum">rubellum</tp:taxon-name-part></tp:taxon-name></italic>.</p></caption><graphic xmlns:xlink="http://www.w3.org/1999/xlink" xlink:href="zookeys-1266-001_article-176616__-g011.jpg" position="float" orientation="portrait" xlink:type="simple" id="oo_1505656.jpg"><uri content-type="original_file" xlink:type="simple">https://binary.pensoft.net/fig/1505656</uri></graphic></fig><fig id="F14" position="float" orientation="portrait"><object-id xmlns:xlink="http://www.w3.org/1999/xlink" content-type="doi" xlink:type="simple">10.3897/zookeys.1266.176616.figure14</object-id><object-id xmlns:xlink="http://www.w3.org/1999/xlink" content-type="arpha" xlink:type="simple">7A1A9C0A-1C86-5743-941E-8A67D353CF5F</object-id><label>Figure 14.</label><caption><p>Adult abdominal terga of <italic><tp:taxon-name><tp:taxon-name-part taxon-name-part-type="genus" reg="Cloeon">Cloeon</tp:taxon-name-part></tp:taxon-name></italic> species in Thailand: <bold>A.</bold> Female of <italic><tp:taxon-name><tp:taxon-name-part taxon-name-part-type="genus" reg="Cloeon">Cloeon</tp:taxon-name-part> <tp:taxon-name-part taxon-name-part-type="species" reg="harveyi">harveyi</tp:taxon-name-part></tp:taxon-name></italic>; <bold>B.</bold> Male of <italic><tp:taxon-name><tp:taxon-name-part taxon-name-part-type="genus" reg="Cloeon">Cloeon</tp:taxon-name-part> <tp:taxon-name-part taxon-name-part-type="species" reg="harveyi">harveyi</tp:taxon-name-part></tp:taxon-name></italic>; <bold>C.</bold> Female of <italic><tp:taxon-name><tp:taxon-name-part taxon-name-part-type="genus" reg="Cloeon">Cloeon</tp:taxon-name-part> <tp:taxon-name-part taxon-name-part-type="species" reg="rubellum">rubellum</tp:taxon-name-part></tp:taxon-name></italic>; <bold>D.</bold> Male of <italic><tp:taxon-name><tp:taxon-name-part taxon-name-part-type="genus" reg="Cloeon">Cloeon</tp:taxon-name-part> <tp:taxon-name-part taxon-name-part-type="species" reg="rubellum">rubellum</tp:taxon-name-part></tp:taxon-name></italic>.</p></caption><graphic xmlns:xlink="http://www.w3.org/1999/xlink" xlink:href="zookeys-1266-001_article-176616__-g014.jpg" position="float" orientation="portrait" xlink:type="simple" id="oo_1505659.jpg"><uri content-type="original_file" xlink:type="simple">https://binary.pensoft.net/fig/1505659</uri></graphic></fig><fig id="F16" position="float" orientation="portrait"><object-id xmlns:xlink="http://www.w3.org/1999/xlink" content-type="doi" xlink:type="simple">10.3897/zookeys.1266.176616.figure16</object-id><object-id xmlns:xlink="http://www.w3.org/1999/xlink" content-type="arpha" xlink:type="simple">3EFAC99E-E790-5000-8205-1B04A04AD6FE</object-id><label>Figure 16.</label><caption><p>Adult abdominal sterna of <italic><tp:taxon-name><tp:taxon-name-part taxon-name-part-type="genus" reg="Cloeon">Cloeon</tp:taxon-name-part></tp:taxon-name></italic> species in Thailand: <bold>A.</bold> Female of <italic><tp:taxon-name><tp:taxon-name-part taxon-name-part-type="genus" reg="Cloeon">Cloeon</tp:taxon-name-part> <tp:taxon-name-part taxon-name-part-type="species" reg="harveyi">harveyi</tp:taxon-name-part></tp:taxon-name></italic>; <bold>B.</bold> Male of <italic><tp:taxon-name><tp:taxon-name-part taxon-name-part-type="genus" reg="Cloeon">Cloeon</tp:taxon-name-part> <tp:taxon-name-part taxon-name-part-type="species" reg="harveyi">harveyi</tp:taxon-name-part></tp:taxon-name></italic>; <bold>C.</bold> Female of <italic><tp:taxon-name><tp:taxon-name-part taxon-name-part-type="genus" reg="Cloeon">Cloeon</tp:taxon-name-part> <tp:taxon-name-part taxon-name-part-type="species" reg="rubellum">rubellum</tp:taxon-name-part></tp:taxon-name></italic>; <bold>D.</bold> Male of <italic><tp:taxon-name><tp:taxon-name-part taxon-name-part-type="genus" reg="Cloeon">Cloeon</tp:taxon-name-part> <tp:taxon-name-part taxon-name-part-type="species" reg="rubellum">rubellum</tp:taxon-name-part></tp:taxon-name></italic>.</p></caption><graphic xmlns:xlink="http://www.w3.org/1999/xlink" xlink:href="zookeys-1266-001_article-176616__-g016.jpg" position="float" orientation="portrait" xlink:type="simple" id="oo_1505661.jpg"><uri content-type="original_file" xlink:type="simple">https://binary.pensoft.net/fig/1505661</uri></graphic></fig><fig id="F23" position="float" orientation="portrait"><object-id xmlns:xlink="http://www.w3.org/1999/xlink" content-type="doi" xlink:type="simple">10.3897/zookeys.1266.176616.figure23</object-id><object-id xmlns:xlink="http://www.w3.org/1999/xlink" content-type="arpha" xlink:type="simple">BAC4CC0C-27CB-5F93-BECA-0C065CE46A22</object-id><label>Figure 23.</label><caption><p><italic><tp:taxon-name><tp:taxon-name-part taxon-name-part-type="genus" reg="Cloeon">Cloeon</tp:taxon-name-part> <tp:taxon-name-part taxon-name-part-type="species" reg="rubellum">rubellum</tp:taxon-name-part></tp:taxon-name></italic>, Adult morphology: <bold>A.</bold> Head and thorax of female imago (dorsal view); <bold>B.</bold> Sterna VIII–X of male imago (ventral view), SEMs of egg structures: <bold>C.</bold> General outline of egg; <bold>D.</bold> Chorion surface.</p></caption><graphic xmlns:xlink="http://www.w3.org/1999/xlink" xlink:href="zookeys-1266-001_article-176616__-g023.jpg" position="float" orientation="portrait" xlink:type="simple" id="oo_1505668.jpg"><uri content-type="original_file" xlink:type="simple">https://binary.pensoft.net/fig/1505668</uri></graphic></fig><fig id="F24" position="float" orientation="portrait"><object-id xmlns:xlink="http://www.w3.org/1999/xlink" content-type="doi" xlink:type="simple">10.3897/zookeys.1266.176616.figure24</object-id><object-id xmlns:xlink="http://www.w3.org/1999/xlink" content-type="arpha" xlink:type="simple">3EED796B-3FDF-5933-A476-FE7D2F6DD77B</object-id><label>Figure 24.</label><caption><p><italic><tp:taxon-name><tp:taxon-name-part taxon-name-part-type="genus" reg="Cloeon">Cloeon</tp:taxon-name-part> <tp:taxon-name-part taxon-name-part-type="species" reg="rubellum">rubellum</tp:taxon-name-part></tp:taxon-name></italic> mature nymph morphology: <bold>A.</bold> Antenna; <bold>B.</bold> Left mandible; <bold>C.</bold> Right mandible; <bold>D.</bold> Labrum; <bold>E.</bold> Maxilla; <bold>F.</bold> Labium.</p></caption><graphic xmlns:xlink="http://www.w3.org/1999/xlink" xlink:href="zookeys-1266-001_article-176616__-g024.jpg" position="float" orientation="portrait" xlink:type="simple" id="oo_1505669.jpg"><uri content-type="original_file" xlink:type="simple">https://binary.pensoft.net/fig/1505669</uri></graphic></fig><fig id="F25" position="float" orientation="portrait"><object-id xmlns:xlink="http://www.w3.org/1999/xlink" content-type="doi" xlink:type="simple">10.3897/zookeys.1266.176616.figure25</object-id><object-id xmlns:xlink="http://www.w3.org/1999/xlink" content-type="arpha" xlink:type="simple">1B2B38D3-AB47-5C96-811B-4FEAFA7AB59B</object-id><label>Figure 25.</label><caption><p><italic><tp:taxon-name><tp:taxon-name-part taxon-name-part-type="genus" reg="Cloeon">Cloeon</tp:taxon-name-part> <tp:taxon-name-part taxon-name-part-type="species" reg="rubellum">rubellum</tp:taxon-name-part></tp:taxon-name></italic>, mature nymph morphology: <bold>A.</bold> Foreleg; <bold>B.</bold> Midleg; <bold>C.</bold> Hindleg; <bold>D.</bold> Claw of foreleg; <bold>E.</bold> Lateral margins of Terga VIII–IX; <bold>F.</bold> Partial of cerci.</p></caption><graphic xmlns:xlink="http://www.w3.org/1999/xlink" xlink:href="zookeys-1266-001_article-176616__-g025.jpg" position="float" orientation="portrait" xlink:type="simple" id="oo_1505670.jpg"><uri content-type="original_file" xlink:type="simple">https://binary.pensoft.net/fig/1505670</uri></graphic></fig><fig id="F27" position="float" orientation="portrait"><object-id xmlns:xlink="http://www.w3.org/1999/xlink" content-type="doi" xlink:type="simple">10.3897/zookeys.1266.176616.figure27</object-id><object-id xmlns:xlink="http://www.w3.org/1999/xlink" content-type="arpha" xlink:type="simple">FBEF7085-5CE5-5E64-A77B-DD4D8956B373</object-id><label>Figure 27.</label><caption><p>Drawing showing the dorsal (left) and ventral (right) views of a mature nymph <italic><tp:taxon-name><tp:taxon-name-part taxon-name-part-type="genus" reg="Cloeon">Cloeon</tp:taxon-name-part></tp:taxon-name></italic> species in Thailand: <bold>A.</bold><italic><tp:taxon-name><tp:taxon-name-part taxon-name-part-type="genus" reg="Cloeon">Cloeon</tp:taxon-name-part> <tp:taxon-name-part taxon-name-part-type="species" reg="harveyi">harveyi</tp:taxon-name-part></tp:taxon-name></italic>; <bold>B.</bold><italic><tp:taxon-name><tp:taxon-name-part taxon-name-part-type="genus" reg="Cloeon">Cloeon</tp:taxon-name-part> <tp:taxon-name-part taxon-name-part-type="species" reg="rubellum">rubellum</tp:taxon-name-part></tp:taxon-name></italic>; <bold>C.</bold><italic><tp:taxon-name><tp:taxon-name-part taxon-name-part-type="genus" reg="Cloeon">Cloeon</tp:taxon-name-part> <tp:taxon-name-part taxon-name-part-type="species" reg="bengalense">bengalense</tp:taxon-name-part></tp:taxon-name></italic>; <bold>D.</bold><italic><tp:taxon-name><tp:taxon-name-part taxon-name-part-type="genus" reg="Cloeon">Cloeon</tp:taxon-name-part> <tp:taxon-name-part taxon-name-part-type="species" reg="bicolor">bicolor</tp:taxon-name-part></tp:taxon-name></italic>; <bold>E.</bold><italic><tp:taxon-name><tp:taxon-name-part taxon-name-part-type="genus" reg="Cloeon">Cloeon</tp:taxon-name-part> <tp:taxon-name-part taxon-name-part-type="species" reg="viridulum">viridulum</tp:taxon-name-part></tp:taxon-name></italic>.</p></caption><graphic xmlns:xlink="http://www.w3.org/1999/xlink" xlink:href="zookeys-1266-001_article-176616__-g027.jpg" position="float" orientation="portrait" xlink:type="simple" id="oo_1505672.jpg"><uri content-type="original_file" xlink:type="simple">https://binary.pensoft.net/fig/1505672</uri></graphic></fig><fig id="F28" position="float" orientation="portrait"><object-id xmlns:xlink="http://www.w3.org/1999/xlink" content-type="doi" xlink:type="simple">10.3897/zookeys.1266.176616.figure28</object-id><object-id xmlns:xlink="http://www.w3.org/1999/xlink" content-type="arpha" xlink:type="simple">946E5680-EF8C-5535-ABDC-3BF55B9DCD7E</object-id><label>Figure 28.</label><caption><p>Drawing showing the dorsal (left) and ventral (right) views of a female imago of <italic><tp:taxon-name><tp:taxon-name-part taxon-name-part-type="genus" reg="Cloeon">Cloeon</tp:taxon-name-part></tp:taxon-name></italic> species in Thailand: <bold>A.</bold><italic><tp:taxon-name><tp:taxon-name-part taxon-name-part-type="genus" reg="Cloeon">Cloeon</tp:taxon-name-part> <tp:taxon-name-part taxon-name-part-type="species" reg="rubellum">rubellum</tp:taxon-name-part></tp:taxon-name></italic>; <bold>B.</bold><italic><tp:taxon-name><tp:taxon-name-part taxon-name-part-type="genus" reg="Cloeon">Cloeon</tp:taxon-name-part> <tp:taxon-name-part taxon-name-part-type="species" reg="harveyi">harveyi</tp:taxon-name-part></tp:taxon-name></italic>; <bold>C.</bold><italic><tp:taxon-name><tp:taxon-name-part taxon-name-part-type="genus" reg="Cloeon">Cloeon</tp:taxon-name-part> <tp:taxon-name-part taxon-name-part-type="species" reg="bicolor">bicolor</tp:taxon-name-part></tp:taxon-name></italic>; <bold>D.</bold><italic><tp:taxon-name><tp:taxon-name-part taxon-name-part-type="genus" reg="Cloeon">Cloeon</tp:taxon-name-part> <tp:taxon-name-part taxon-name-part-type="species" reg="viridulum">viridulum</tp:taxon-name-part></tp:taxon-name></italic>; <bold>E.</bold><italic><tp:taxon-name><tp:taxon-name-part taxon-name-part-type="genus" reg="Cloeon">Cloeon</tp:taxon-name-part> <tp:taxon-name-part taxon-name-part-type="species" reg="bengalense">bengalense</tp:taxon-name-part></tp:taxon-name></italic>.</p></caption><graphic xmlns:xlink="http://www.w3.org/1999/xlink" xlink:href="zookeys-1266-001_article-176616__-g028.jpg" position="float" orientation="portrait" xlink:type="simple" id="oo_1505673.jpg"><uri content-type="original_file" xlink:type="simple">https://binary.pensoft.net/fig/1505673</uri></graphic></fig><fig id="F29" position="float" orientation="portrait"><object-id xmlns:xlink="http://www.w3.org/1999/xlink" content-type="doi" xlink:type="simple">10.3897/zookeys.1266.176616.figure29</object-id><object-id xmlns:xlink="http://www.w3.org/1999/xlink" content-type="arpha" xlink:type="simple">EEC4CE3D-8C43-5164-83BB-23F4BFFA83C3</object-id><label>Figure 29.</label><caption><p>Drawing showing the dorsal (left) and ventral (right) views of a male adult of <italic><tp:taxon-name><tp:taxon-name-part taxon-name-part-type="genus" reg="Cloeon">Cloeon</tp:taxon-name-part></tp:taxon-name></italic> species in Thailand: <bold>A.</bold><italic><tp:taxon-name><tp:taxon-name-part taxon-name-part-type="genus" reg="Cloeon">Cloeon</tp:taxon-name-part> <tp:taxon-name-part taxon-name-part-type="species" reg="harveyi">harveyi</tp:taxon-name-part></tp:taxon-name></italic> (imago); <bold>B.</bold><italic><tp:taxon-name><tp:taxon-name-part taxon-name-part-type="genus" reg="Cloeon">Cloeon</tp:taxon-name-part> <tp:taxon-name-part taxon-name-part-type="species" reg="viridulum">viridulum</tp:taxon-name-part></tp:taxon-name></italic> (subimago); <bold>C.</bold><italic><tp:taxon-name><tp:taxon-name-part taxon-name-part-type="genus" reg="Cloeon">Cloeon</tp:taxon-name-part> <tp:taxon-name-part taxon-name-part-type="species" reg="bicolor">bicolor</tp:taxon-name-part></tp:taxon-name></italic> (imago); <bold>D.</bold><italic><tp:taxon-name><tp:taxon-name-part taxon-name-part-type="genus" reg="Cloeon">Cloeon</tp:taxon-name-part> <tp:taxon-name-part taxon-name-part-type="species" reg="bengalense">bengalense</tp:taxon-name-part></tp:taxon-name></italic> (imago); <bold>E.</bold><italic><tp:taxon-name><tp:taxon-name-part taxon-name-part-type="genus" reg="Cloeon">Cloeon</tp:taxon-name-part> <tp:taxon-name-part taxon-name-part-type="species" reg="rubellum">rubellum</tp:taxon-name-part></tp:taxon-name></italic> (imago).</p></caption><graphic xmlns:xlink="http://www.w3.org/1999/xlink" xlink:href="zookeys-1266-001_article-176616__-g029.jpg" position="float" orientation="portrait" xlink:type="simple" id="oo_1505674.jpg"><uri content-type="original_file" xlink:type="simple">https://binary.pensoft.net/fig/1505674</uri></graphic></fig></tp:treatment-sec><ref-list><ref id="B24"><mixed-citation xmlns:xlink="http://www.w3.org/1999/xlink" xlink:type="simple"><person-group><name name-style="western"><surname>Lestage</surname><given-names>JA</given-names></name></person-group> (<year>1929</year>) <article-title>Les Éphéméroptères de la Belgique. (III<sup>e</sup> note).</article-title><source>Bulletin &amp; Annales de la Société Entomologique de Belgique</source><volume>69</volume>: <fpage>217</fpage>–<lpage>221</lpage>. <ext-link xlink:href="10.1080/21686351.1929.12280324" ext-link-type="doi" xlink:type="simple">https://doi.org/10.1080/21686351.1929.12280324</ext-link></mixed-citation></ref><ref id="B12"><mixed-citation xmlns:xlink="http://www.w3.org/1999/xlink" xlink:type="simple"><person-group><name name-style="western"><surname>Hubbard</surname><given-names>MD</given-names></name><name name-style="western"><surname>Pescador</surname><given-names>ML</given-names></name></person-group> (<year>1978</year>) <article-title>A catalog of the <tp:taxon-name><tp:taxon-name-part taxon-name-part-type="order">Ephemeroptera</tp:taxon-name-part></tp:taxon-name> of the Philippines.</article-title><source>Pacific Insects</source><volume>19</volume>(<issue>1–2</issue>): <fpage>91</fpage>–<lpage>99</lpage>.</mixed-citation></ref><ref id="B1"><mixed-citation xmlns:xlink="http://www.w3.org/1999/xlink" xlink:type="simple"><person-group><name name-style="western"><surname>Alba-Tercedor</surname><given-names>J</given-names></name><name name-style="western"><surname>Peters</surname><given-names>WL</given-names></name></person-group> (<year>1985</year>) <article-title>Types and additional specimens of <tp:taxon-name><tp:taxon-name-part taxon-name-part-type="order">Ephemeroptera</tp:taxon-name-part></tp:taxon-name> studied by Longinos Navás in the Museo de Zoologia del Ayuntamiento, Barcelona, Spain.</article-title><source>Aquatic Insects</source><volume>7</volume>(<issue>4</issue>): <fpage>215</fpage>–<lpage>227</lpage>. <ext-link xlink:href="10.1080/01650428509361222" ext-link-type="doi" xlink:type="simple">https://doi.org/10.1080/01650428509361222</ext-link></mixed-citation></ref><ref id="B27"><mixed-citation xmlns:xlink="http://www.w3.org/1999/xlink" xlink:type="simple"><person-group><name name-style="western"><surname>Navás</surname><given-names>L</given-names></name></person-group> (<year>1923</year>) <article-title><tp:taxon-name><tp:taxon-name-part taxon-name-part-type="class">Insecta</tp:taxon-name-part></tp:taxon-name> nova. VIII Series.</article-title><source>Memorie dell’Accademia Pontifica dei Nuovi Lincei, Rome</source><volume>2</volume>(<issue>6</issue>): <fpage>1</fpage>–<lpage>8</lpage>.</mixed-citation></ref></ref-list></tp:taxon-treatment>
