# Supplementary material for: ﻿Taxonomic insights into the diversity of Cloeon Leach, 1815 (Ephemeroptera, Baetidae) in Thailand
Source: Zookeys. 2026 Jan 5;1266:1–39. doi: 10.3897/zookeys.1266.176616 (PMC12796944; doi:10.3897/zookeys.1266.176616)
Supplement: XML Treatment for Cloeon viridulum [file zookeys.1266.176616-treatment5.xml]

<!DOCTYPE tp:taxon-treatment
  PUBLIC "-//TaxonX//DTD Taxonomic Treatment Publishing DTD v0 20100105//EN" "tax-treatment-NSO.dtd">
<tp:taxon-treatment xmlns:tp="http://www.plazi.org/taxpub"><tp:treatment-meta><kwd-group><label>Taxon classification</label><kwd>
              <named-content content-type="kingdom">Animalia</named-content>
            </kwd><kwd>
              <named-content content-type="order">Ephemeroptera</named-content>
            </kwd><kwd>
              <named-content content-type="family">Baetidae</named-content>
            </kwd></kwd-group><mixed-citation publication-type="journal"><person-group><name><surname>Noenrimnong</surname><given-names>Chayanon</given-names></name><name><surname>Suttinun</surname><given-names>Chanaporn</given-names></name><name><surname>Tungpairojwong</surname><given-names>Nisarat</given-names></name><name><surname>Boonsoong</surname><given-names>Boonsatien</given-names></name></person-group><article-title>﻿Taxonomic insights into the diversity of <italic><tp:taxon-name><tp:taxon-name-part taxon-name-part-type="genus" reg="Cloeon">Cloeon</tp:taxon-name-part></tp:taxon-name></italic> Leach, 1815 (<tp:taxon-name><tp:taxon-name-part taxon-name-part-type="order">Ephemeroptera</tp:taxon-name-part></tp:taxon-name>, <tp:taxon-name><tp:taxon-name-part taxon-name-part-type="family">Baetidae</tp:taxon-name-part></tp:taxon-name>) in Thailand</article-title><source>Zookeys</source><day>05</day><month>01</month><year>2026</year><volume>1266</volume><fpage>1</fpage><lpage>39</lpage><pub-id pub-id-type="doi">10.3897/zookeys.1266.176616</pub-id></mixed-citation></tp:treatment-meta><tp:nomenclature><label>﻿</label><tp:taxon-name><object-id xmlns:xlink="http://www.w3.org/1999/xlink" content-type="arpha" xlink:type="simple">EF08435E-D5E0-5263-9B18-021773E0758D</object-id>
            <tp:taxon-name-part taxon-name-part-type="genus" reg="Cloeon">Cloeon</tp:taxon-name-part>
            <tp:taxon-name-part taxon-name-part-type="species" reg="viridulum">viridulum</tp:taxon-name-part>
          </tp:taxon-name><tp:taxon-authority>Navás, 1931</tp:taxon-authority><xref ref-type="fig" rid="F5">Figs 5A–C</xref><xref ref-type="fig" rid="F7">, 7D</xref><xref ref-type="fig" rid="F12">, 12A–D</xref><xref ref-type="fig" rid="F17">, 17A–D</xref><xref ref-type="fig" rid="F26">, 26A–D</xref><xref ref-type="fig" rid="F27">, 27E</xref><xref ref-type="fig" rid="F28">, 28D</xref><xref ref-type="fig" rid="F29">, 29B</xref><tp:nomenclature-citation-list><tp:nomenclature-citation><tp:taxon-name>
                <tp:taxon-name-part taxon-name-part-type="genus" reg="Cloeon">Cloeon</tp:taxon-name-part> <tp:taxon-name-part taxon-name-part-type="species" reg="viridulum">viridulum</tp:taxon-name-part></tp:taxon-name><comment>Navás, 1931: 7, fig. 14 (original description, female subimago).</comment></tp:nomenclature-citation><tp:nomenclature-citation><tp:taxon-name>
                <tp:taxon-name-part taxon-name-part-type="genus" reg="Cloeon">Cloeon</tp:taxon-name-part> <tp:taxon-name-part taxon-name-part-type="species" reg="viridulum">viridulum</tp:taxon-name-part></tp:taxon-name><comment>: <xref ref-type="bibr" rid="B29">Navás 1933</xref>: 17. <xref ref-type="bibr" rid="B44">Wu 1935</xref>: 251. <xref ref-type="bibr" rid="B41">Ulmer 1936</xref>: 215. <xref ref-type="bibr" rid="B9">Gui 1985</xref>: 82. <xref ref-type="bibr" rid="B1">Alba-Tercedor and Peters 1985</xref>: 221. <xref ref-type="bibr" rid="B36">Sun et al. 2015</xref>: 58 (habitat). <xref ref-type="bibr" rid="B35">Si et al. 2017</xref>:1 (transcriptome). <xref ref-type="bibr" rid="B46">Ying et al. 2021</xref>: 12 (<tp:taxon-name><tp:taxon-name-part taxon-name-part-type="genus" reg="Cloeon">C.</tp:taxon-name-part> <tp:taxon-name-part taxon-name-part-type="species" reg="virens">virens</tp:taxon-name-part></tp:taxon-name> described by <xref ref-type="bibr" rid="B40">Ulmer (1925</xref>, <xref ref-type="bibr" rid="B41">1936</xref>) was synonymised with <tp:taxon-name><tp:taxon-name-part taxon-name-part-type="genus" reg="Cloeon">C.</tp:taxon-name-part> <tp:taxon-name-part taxon-name-part-type="species" reg="viridulum">viridulum</tp:taxon-name-part></tp:taxon-name>).</comment></tp:nomenclature-citation></tp:nomenclature-citation-list></tp:nomenclature><tp:treatment-sec sec-type="material" id="SECID0EAAAI"><title>Material examined.</title><p>• 2 female imagos, <bold>Nakhon Ratchasima Prov.</bold>, Motorway M6, <named-content xmlns:xlink="http://www.w3.org/1999/xlink" content-type="dwc:verbatimCoordinates" xlink:type="simple"><named-content content-type="geo-json" specific-use="{&#34;type&#34;:&#34;Point&#34;,&#34;coordinates&#34;:[101.621528,14.886056]}" id="NCID0ELAAI" xlink:type="simple">14°53'09.8"N, 101°37'17.5"E</named-content></named-content>, 19.V.2025, B. Boonsoong leg. (<abbrev xmlns:xlink="http://www.w3.org/1999/xlink" content-type="institution" xlink:title="Zoological Museum Kasetsart University" id="ABBRID0EQAAI" xlink:type="simple">ZMKU</abbrev>); • 1 nymph, 3 male imagos, 2 female imagos, <bold>Kanchanaburi Prov.</bold>, The River Kwai Bridge Resort, <named-content xmlns:xlink="http://www.w3.org/1999/xlink" content-type="dwc:verbatimCoordinates" xlink:type="simple"><named-content content-type="geo-json" specific-use="{&#34;type&#34;:&#34;Point&#34;,&#34;coordinates&#34;:[99.507389,14.040750]}" id="NCID0E1AAI" xlink:type="simple">14°02'26.7"N 99°30'26.6"E</named-content></named-content>, 05.VII.2025, B. Boonsoong leg. (<abbrev xmlns:xlink="http://www.w3.org/1999/xlink" content-type="institution" xlink:title="Zoological Museum Kasetsart University" id="ABBRID0E6AAI" xlink:type="simple">ZMKU</abbrev>).</p></tp:treatment-sec><tp:treatment-sec sec-type="description" id="SECID0EEBAI"><title>Description</title><p><bold>(in alcohol). Female subimago.</bold> See <xref ref-type="bibr" rid="B28">Navás (1931)</xref> (original description).</p><p>The female imagos are characterised by a green to yellowish-green head, with a pale-yellow midline flanked by two dark brown longitudinal stripes across the central region (Fig. <xref ref-type="fig" rid="F26">26A</xref>). The thorax is yellowish-green, with a yellowish-green midline bordered by two narrow, long, pale brown longitudinal stripes extending from the head (Fig. <xref ref-type="fig" rid="F26">26A</xref>). The abdominal terga are yellowish-green, with uniformly brown to dark reddish-brown pigmentation. Terga II–VIII have a pale midline flanked by a pair of pale spots or drop-shaped markings, while the lateral margins of each anterior segment bear dark reddish-brown spots or short stripes (Fig. <xref ref-type="fig" rid="F17">17A</xref>). The abdominal sterna exhibit dark reddish-brown spots along the lateral margins of segments II–VIII (Fig. <xref ref-type="fig" rid="F17">17C</xref>). The wings are hyaline, with yellowish-green to translucent yellow venation in the costal and subcostal areas (Fig. <xref ref-type="fig" rid="F12">12C</xref>).</p><fig id="F1" position="float" orientation="portrait"><object-id xmlns:xlink="http://www.w3.org/1999/xlink" content-type="doi" xlink:type="simple">10.3897/zookeys.1266.176616.figure1</object-id><object-id xmlns:xlink="http://www.w3.org/1999/xlink" content-type="arpha" xlink:type="simple">AF4D49B5-B502-5FA3-87D5-3FC6F2C3554E</object-id><label>Figure 1.</label><caption><p><italic><tp:taxon-name><tp:taxon-name-part taxon-name-part-type="genus" reg="Cloeon">Cloeon</tp:taxon-name-part> <tp:taxon-name-part taxon-name-part-type="species" reg="bengalense">bengalense</tp:taxon-name-part></tp:taxon-name></italic>, mature nymph morphology: <bold>A.</bold> Female mature nymph (dorsal view); <bold>B.</bold> Terga I–X; <bold>C.</bold> Sterna I–X.</p></caption><graphic xmlns:xlink="http://www.w3.org/1999/xlink" xlink:href="zookeys-1266-001_article-176616__-g001.jpg" position="float" orientation="portrait" xlink:type="simple" id="oo_1505646.jpg"><uri content-type="original_file" xlink:type="simple">https://binary.pensoft.net/fig/1505646</uri></graphic></fig><fig id="F2" position="float" orientation="portrait"><object-id xmlns:xlink="http://www.w3.org/1999/xlink" content-type="doi" xlink:type="simple">10.3897/zookeys.1266.176616.figure2</object-id><object-id xmlns:xlink="http://www.w3.org/1999/xlink" content-type="arpha" xlink:type="simple">B08E0C5C-29B3-59C8-9B34-9294954E0C53</object-id><label>Figure 2.</label><caption><p><italic><tp:taxon-name><tp:taxon-name-part taxon-name-part-type="genus" reg="Cloeon">Cloeon</tp:taxon-name-part> <tp:taxon-name-part taxon-name-part-type="species" reg="bicolor">bicolor</tp:taxon-name-part></tp:taxon-name></italic>, mature nymph morphology: <bold>A.</bold> Male mature nymph (dorsal view); <bold>B.</bold> Terga I–X; <bold>C.</bold> Sterna I–X.</p></caption><graphic xmlns:xlink="http://www.w3.org/1999/xlink" xlink:href="zookeys-1266-001_article-176616__-g002.jpg" position="float" orientation="portrait" xlink:type="simple" id="oo_1505647.jpg"><uri content-type="original_file" xlink:type="simple">https://binary.pensoft.net/fig/1505647</uri></graphic></fig><fig id="F3" position="float" orientation="portrait"><object-id xmlns:xlink="http://www.w3.org/1999/xlink" content-type="doi" xlink:type="simple">10.3897/zookeys.1266.176616.figure3</object-id><object-id xmlns:xlink="http://www.w3.org/1999/xlink" content-type="arpha" xlink:type="simple">FD2F893D-ED64-5CBE-A5FD-36230C350FE1</object-id><label>Figure 3.</label><caption><p><italic><tp:taxon-name><tp:taxon-name-part taxon-name-part-type="genus" reg="Cloeon">Cloeon</tp:taxon-name-part> <tp:taxon-name-part taxon-name-part-type="species" reg="harveyi">harveyi</tp:taxon-name-part></tp:taxon-name></italic>, mature nymph morphology: <bold>A.</bold> Female mature nymph (dorsal view); <bold>B.</bold> Terga I–X; <bold>C.</bold> Sterna I–X.</p></caption><graphic xmlns:xlink="http://www.w3.org/1999/xlink" xlink:href="zookeys-1266-001_article-176616__-g003.jpg" position="float" orientation="portrait" xlink:type="simple" id="oo_1505648.jpg"><uri content-type="original_file" xlink:type="simple">https://binary.pensoft.net/fig/1505648</uri></graphic></fig><fig id="F4" position="float" orientation="portrait"><object-id xmlns:xlink="http://www.w3.org/1999/xlink" content-type="doi" xlink:type="simple">10.3897/zookeys.1266.176616.figure4</object-id><object-id xmlns:xlink="http://www.w3.org/1999/xlink" content-type="arpha" xlink:type="simple">0382C4CD-DC1C-5A49-BFC7-C5922C988E42</object-id><label>Figure 4.</label><caption><p><italic><tp:taxon-name><tp:taxon-name-part taxon-name-part-type="genus" reg="Cloeon">Cloeon</tp:taxon-name-part> <tp:taxon-name-part taxon-name-part-type="species" reg="rubellum">rubellum</tp:taxon-name-part></tp:taxon-name></italic>, mature nymph morphology: <bold>A.</bold> Female mature nymph (dorsal view); <bold>B.</bold> Terga I–X; <bold>C.</bold> Sterna I–X.</p></caption><graphic xmlns:xlink="http://www.w3.org/1999/xlink" xlink:href="zookeys-1266-001_article-176616__-g004.jpg" position="float" orientation="portrait" xlink:type="simple" id="oo_1505649.jpg"><uri content-type="original_file" xlink:type="simple">https://binary.pensoft.net/fig/1505649</uri></graphic></fig><fig id="F5" position="float" orientation="portrait"><object-id xmlns:xlink="http://www.w3.org/1999/xlink" content-type="doi" xlink:type="simple">10.3897/zookeys.1266.176616.figure5</object-id><object-id xmlns:xlink="http://www.w3.org/1999/xlink" content-type="arpha" xlink:type="simple">77A711AB-D505-5585-A3E3-59C02A2D2F0A</object-id><label>Figure 5.</label><caption><p><italic><tp:taxon-name><tp:taxon-name-part taxon-name-part-type="genus" reg="Cloeon">Cloeon</tp:taxon-name-part> <tp:taxon-name-part taxon-name-part-type="species" reg="viridulum">viridulum</tp:taxon-name-part></tp:taxon-name></italic>, mature nymph morphology: <bold>A.</bold> Female mature nymph (dorsal view); <bold>B.</bold> Terga I–X; <bold>C.</bold> Sterna I–X.</p></caption><graphic xmlns:xlink="http://www.w3.org/1999/xlink" xlink:href="zookeys-1266-001_article-176616__-g005.jpg" position="float" orientation="portrait" xlink:type="simple" id="oo_1505650.jpg"><uri content-type="original_file" xlink:type="simple">https://binary.pensoft.net/fig/1505650</uri></graphic></fig><fig id="F6" position="float" orientation="portrait"><object-id xmlns:xlink="http://www.w3.org/1999/xlink" content-type="doi" xlink:type="simple">10.3897/zookeys.1266.176616.figure6</object-id><object-id xmlns:xlink="http://www.w3.org/1999/xlink" content-type="arpha" xlink:type="simple">16633285-81CE-515A-B808-BE28C06C84CD</object-id><label>Figure 6.</label><caption><p>Live habitus of imago of <italic><tp:taxon-name><tp:taxon-name-part taxon-name-part-type="genus" reg="Cloeon">Cloeon</tp:taxon-name-part></tp:taxon-name></italic> species in Thailand: <bold>A.</bold> Female of <italic><tp:taxon-name><tp:taxon-name-part taxon-name-part-type="genus" reg="Cloeon">Cloeon</tp:taxon-name-part> <tp:taxon-name-part taxon-name-part-type="species" reg="bengalense">bengalense</tp:taxon-name-part></tp:taxon-name></italic>; <bold>B.</bold> Male of <italic><tp:taxon-name><tp:taxon-name-part taxon-name-part-type="genus" reg="Cloeon">Cloeon</tp:taxon-name-part> <tp:taxon-name-part taxon-name-part-type="species" reg="bengalense">bengalense</tp:taxon-name-part></tp:taxon-name></italic>; <bold>C.</bold> Female of <italic><tp:taxon-name><tp:taxon-name-part taxon-name-part-type="genus" reg="Cloeon">Cloeon</tp:taxon-name-part> <tp:taxon-name-part taxon-name-part-type="species" reg="harveyi">harveyi</tp:taxon-name-part></tp:taxon-name></italic>; <bold>D.</bold> Male of <italic><tp:taxon-name><tp:taxon-name-part taxon-name-part-type="genus" reg="Cloeon">Cloeon</tp:taxon-name-part> <tp:taxon-name-part taxon-name-part-type="species" reg="harveyi">harveyi</tp:taxon-name-part></tp:taxon-name></italic>.</p></caption><graphic xmlns:xlink="http://www.w3.org/1999/xlink" xlink:href="zookeys-1266-001_article-176616__-g006.jpg" position="float" orientation="portrait" xlink:type="simple" id="oo_1505651.jpg"><uri content-type="original_file" xlink:type="simple">https://binary.pensoft.net/fig/1505651</uri></graphic></fig><fig id="F7" position="float" orientation="portrait"><object-id xmlns:xlink="http://www.w3.org/1999/xlink" content-type="doi" xlink:type="simple">10.3897/zookeys.1266.176616.figure7</object-id><object-id xmlns:xlink="http://www.w3.org/1999/xlink" content-type="arpha" xlink:type="simple">96DD1AB4-0A14-552A-851D-89BF038A470B</object-id><label>Figure 7.</label><caption><p>Live habitus of imago of <italic><tp:taxon-name><tp:taxon-name-part taxon-name-part-type="genus" reg="Cloeon">Cloeon</tp:taxon-name-part></tp:taxon-name></italic> species in Thailand: <bold>A.</bold> Female of <italic><tp:taxon-name><tp:taxon-name-part taxon-name-part-type="genus" reg="Cloeon">Cloeon</tp:taxon-name-part> <tp:taxon-name-part taxon-name-part-type="species" reg="rubellum">rubellum</tp:taxon-name-part></tp:taxon-name></italic>; <bold>B.</bold> Male of <italic><tp:taxon-name><tp:taxon-name-part taxon-name-part-type="genus" reg="Cloeon">Cloeon</tp:taxon-name-part> <tp:taxon-name-part taxon-name-part-type="species" reg="rubellum">rubellum</tp:taxon-name-part></tp:taxon-name></italic>; <bold>C.</bold> Male of <italic><tp:taxon-name><tp:taxon-name-part taxon-name-part-type="genus" reg="Cloeon">Cloeon</tp:taxon-name-part> <tp:taxon-name-part taxon-name-part-type="species" reg="bicolor">bicolor</tp:taxon-name-part></tp:taxon-name></italic>; <bold>D.</bold> Female of <italic><tp:taxon-name><tp:taxon-name-part taxon-name-part-type="genus" reg="Cloeon">Cloeon</tp:taxon-name-part> <tp:taxon-name-part taxon-name-part-type="species" reg="viridulum">viridulum</tp:taxon-name-part></tp:taxon-name></italic>.</p></caption><graphic xmlns:xlink="http://www.w3.org/1999/xlink" xlink:href="zookeys-1266-001_article-176616__-g007.jpg" position="float" orientation="portrait" xlink:type="simple" id="oo_1505652.jpg"><uri content-type="original_file" xlink:type="simple">https://binary.pensoft.net/fig/1505652</uri></graphic></fig><fig id="F8" position="float" orientation="portrait"><object-id xmlns:xlink="http://www.w3.org/1999/xlink" content-type="doi" xlink:type="simple">10.3897/zookeys.1266.176616.figure8</object-id><object-id xmlns:xlink="http://www.w3.org/1999/xlink" content-type="arpha" xlink:type="simple">4A8CD471-B9D7-5EB5-9DF6-C7984332B002</object-id><label>Figure 8.</label><caption><p>Adult habitus of <italic><tp:taxon-name><tp:taxon-name-part taxon-name-part-type="genus" reg="Cloeon">Cloeon</tp:taxon-name-part></tp:taxon-name></italic> species in Thailand: <bold>A.</bold> Female of <italic><tp:taxon-name><tp:taxon-name-part taxon-name-part-type="genus" reg="Cloeon">Cloeon</tp:taxon-name-part> <tp:taxon-name-part taxon-name-part-type="species" reg="bengalense">bengalense</tp:taxon-name-part></tp:taxon-name></italic>; <bold>B.</bold> Male of <italic><tp:taxon-name><tp:taxon-name-part taxon-name-part-type="genus" reg="Cloeon">Cloeon</tp:taxon-name-part> <tp:taxon-name-part taxon-name-part-type="species" reg="bengalense">bengalense</tp:taxon-name-part></tp:taxon-name></italic>; <bold>C.</bold> Female of <italic><tp:taxon-name><tp:taxon-name-part taxon-name-part-type="genus" reg="Cloeon">Cloeon</tp:taxon-name-part> <tp:taxon-name-part taxon-name-part-type="species" reg="bicolor">bicolor</tp:taxon-name-part></tp:taxon-name></italic>; <bold>D.</bold> Male of <italic><tp:taxon-name><tp:taxon-name-part taxon-name-part-type="genus" reg="Cloeon">Cloeon</tp:taxon-name-part> <tp:taxon-name-part taxon-name-part-type="species" reg="bicolor">bicolor</tp:taxon-name-part></tp:taxon-name></italic>.</p></caption><graphic xmlns:xlink="http://www.w3.org/1999/xlink" xlink:href="zookeys-1266-001_article-176616__-g008.jpg" position="float" orientation="portrait" xlink:type="simple" id="oo_1505653.jpg"><uri content-type="original_file" xlink:type="simple">https://binary.pensoft.net/fig/1505653</uri></graphic></fig><fig id="F9" position="float" orientation="portrait"><object-id xmlns:xlink="http://www.w3.org/1999/xlink" content-type="doi" xlink:type="simple">10.3897/zookeys.1266.176616.figure9</object-id><object-id xmlns:xlink="http://www.w3.org/1999/xlink" content-type="arpha" xlink:type="simple">0F15317E-48C0-5741-9D2A-CB00C8262436</object-id><label>Figure 9.</label><caption><p>Adult habitus of <italic><tp:taxon-name><tp:taxon-name-part taxon-name-part-type="genus" reg="Cloeon">Cloeon</tp:taxon-name-part></tp:taxon-name></italic> species in Thailand: <bold>A.</bold> Female of <italic><tp:taxon-name><tp:taxon-name-part taxon-name-part-type="genus" reg="Cloeon">Cloeon</tp:taxon-name-part> <tp:taxon-name-part taxon-name-part-type="species" reg="harveyi">harveyi</tp:taxon-name-part></tp:taxon-name></italic>; <bold>B.</bold> Male of <italic><tp:taxon-name><tp:taxon-name-part taxon-name-part-type="genus" reg="Cloeon">Cloeon</tp:taxon-name-part> <tp:taxon-name-part taxon-name-part-type="species" reg="harveyi">harveyi</tp:taxon-name-part></tp:taxon-name></italic>; <bold>C.</bold> Female of <italic><tp:taxon-name><tp:taxon-name-part taxon-name-part-type="genus" reg="Cloeon">Cloeon</tp:taxon-name-part> <tp:taxon-name-part taxon-name-part-type="species" reg="rubellum">rubellum</tp:taxon-name-part></tp:taxon-name></italic>; <bold>D.</bold> Male of <italic><tp:taxon-name><tp:taxon-name-part taxon-name-part-type="genus" reg="Cloeon">Cloeon</tp:taxon-name-part> <tp:taxon-name-part taxon-name-part-type="species" reg="rubellum">rubellum</tp:taxon-name-part></tp:taxon-name></italic>.</p></caption><graphic xmlns:xlink="http://www.w3.org/1999/xlink" xlink:href="zookeys-1266-001_article-176616__-g009.jpg" position="float" orientation="portrait" xlink:type="simple" id="oo_1505654.jpg"><uri content-type="original_file" xlink:type="simple">https://binary.pensoft.net/fig/1505654</uri></graphic></fig><fig id="F10" position="float" orientation="portrait"><object-id xmlns:xlink="http://www.w3.org/1999/xlink" content-type="doi" xlink:type="simple">10.3897/zookeys.1266.176616.figure10</object-id><object-id xmlns:xlink="http://www.w3.org/1999/xlink" content-type="arpha" xlink:type="simple">6330585A-E80F-57B3-8C4D-0CB808C46BE6</object-id><label>Figure 10.</label><caption><p>Wings of <italic><tp:taxon-name><tp:taxon-name-part taxon-name-part-type="genus" reg="Cloeon">Cloeon</tp:taxon-name-part></tp:taxon-name></italic> species in Thailand: <bold>A.</bold> Female of <italic><tp:taxon-name><tp:taxon-name-part taxon-name-part-type="genus" reg="Cloeon">Cloeon</tp:taxon-name-part> <tp:taxon-name-part taxon-name-part-type="species" reg="bengalense">bengalense</tp:taxon-name-part></tp:taxon-name></italic>; <bold>B.</bold> Male of <italic><tp:taxon-name><tp:taxon-name-part taxon-name-part-type="genus" reg="Cloeon">Cloeon</tp:taxon-name-part> <tp:taxon-name-part taxon-name-part-type="species" reg="bengalense">bengalense</tp:taxon-name-part></tp:taxon-name></italic>; <bold>C.</bold> Female of <italic><tp:taxon-name><tp:taxon-name-part taxon-name-part-type="genus" reg="Cloeon">Cloeon</tp:taxon-name-part> <tp:taxon-name-part taxon-name-part-type="species" reg="bicolor">bicolor</tp:taxon-name-part></tp:taxon-name></italic>; <bold>D.</bold> Male of <italic><tp:taxon-name><tp:taxon-name-part taxon-name-part-type="genus" reg="Cloeon">Cloeon</tp:taxon-name-part> <tp:taxon-name-part taxon-name-part-type="species" reg="bicolor">bicolor</tp:taxon-name-part></tp:taxon-name></italic>.</p></caption><graphic xmlns:xlink="http://www.w3.org/1999/xlink" xlink:href="zookeys-1266-001_article-176616__-g010.jpg" position="float" orientation="portrait" xlink:type="simple" id="oo_1505655.jpg"><uri content-type="original_file" xlink:type="simple">https://binary.pensoft.net/fig/1505655</uri></graphic></fig><fig id="F11" position="float" orientation="portrait"><object-id xmlns:xlink="http://www.w3.org/1999/xlink" content-type="doi" xlink:type="simple">10.3897/zookeys.1266.176616.figure11</object-id><object-id xmlns:xlink="http://www.w3.org/1999/xlink" content-type="arpha" xlink:type="simple">1EFFCB5A-1735-578A-BFE8-2DB45AEA2A86</object-id><label>Figure 11.</label><caption><p>Wings of <italic><tp:taxon-name><tp:taxon-name-part taxon-name-part-type="genus" reg="Cloeon">Cloeon</tp:taxon-name-part></tp:taxon-name></italic> species in Thailand: <bold>A.</bold> Female of <italic><tp:taxon-name><tp:taxon-name-part taxon-name-part-type="genus" reg="Cloeon">Cloeon</tp:taxon-name-part> <tp:taxon-name-part taxon-name-part-type="species" reg="harveyi">harveyi</tp:taxon-name-part></tp:taxon-name></italic>; <bold>B.</bold> Male of <italic><tp:taxon-name><tp:taxon-name-part taxon-name-part-type="genus" reg="Cloeon">Cloeon</tp:taxon-name-part> <tp:taxon-name-part taxon-name-part-type="species" reg="harveyi">harveyi</tp:taxon-name-part></tp:taxon-name></italic>; <bold>C.</bold> Female of <italic><tp:taxon-name><tp:taxon-name-part taxon-name-part-type="genus" reg="Cloeon">Cloeon</tp:taxon-name-part> <tp:taxon-name-part taxon-name-part-type="species" reg="rubellum">rubellum</tp:taxon-name-part></tp:taxon-name></italic>; <bold>D.</bold> Male of <italic><tp:taxon-name><tp:taxon-name-part taxon-name-part-type="genus" reg="Cloeon">Cloeon</tp:taxon-name-part> <tp:taxon-name-part taxon-name-part-type="species" reg="rubellum">rubellum</tp:taxon-name-part></tp:taxon-name></italic>.</p></caption><graphic xmlns:xlink="http://www.w3.org/1999/xlink" xlink:href="zookeys-1266-001_article-176616__-g011.jpg" position="float" orientation="portrait" xlink:type="simple" id="oo_1505656.jpg"><uri content-type="original_file" xlink:type="simple">https://binary.pensoft.net/fig/1505656</uri></graphic></fig><fig id="F12" position="float" orientation="portrait"><object-id xmlns:xlink="http://www.w3.org/1999/xlink" content-type="doi" xlink:type="simple">10.3897/zookeys.1266.176616.figure12</object-id><object-id xmlns:xlink="http://www.w3.org/1999/xlink" content-type="arpha" xlink:type="simple">97E59FB3-A38B-52D8-87E0-BF678C510461</object-id><label>Figure 12.</label><caption><p>External morphology of <italic><tp:taxon-name><tp:taxon-name-part taxon-name-part-type="genus" reg="Cloeon">Cloeon</tp:taxon-name-part> <tp:taxon-name-part taxon-name-part-type="species" reg="viridulum">viridulum</tp:taxon-name-part></tp:taxon-name></italic> in Thailand: <bold>A.</bold> Female imago; <bold>B.</bold> Male subimago; <bold>C.</bold> Wing of female imago; <bold>D.</bold> Wing of male subimago.</p></caption><graphic xmlns:xlink="http://www.w3.org/1999/xlink" xlink:href="zookeys-1266-001_article-176616__-g012.jpg" position="float" orientation="portrait" xlink:type="simple" id="oo_1505657.jpg"><uri content-type="original_file" xlink:type="simple">https://binary.pensoft.net/fig/1505657</uri></graphic></fig><fig id="F13" position="float" orientation="portrait"><object-id xmlns:xlink="http://www.w3.org/1999/xlink" content-type="doi" xlink:type="simple">10.3897/zookeys.1266.176616.figure13</object-id><object-id xmlns:xlink="http://www.w3.org/1999/xlink" content-type="arpha" xlink:type="simple">BA04A251-21E4-5421-8537-38ED77F20F99</object-id><label>Figure 13.</label><caption><p>Adult abdominal terga of <italic><tp:taxon-name><tp:taxon-name-part taxon-name-part-type="genus" reg="Cloeon">Cloeon</tp:taxon-name-part></tp:taxon-name></italic> species in Thailand: <bold>A.</bold> Female of <italic><tp:taxon-name><tp:taxon-name-part taxon-name-part-type="genus" reg="Cloeon">Cloeon</tp:taxon-name-part> <tp:taxon-name-part taxon-name-part-type="species" reg="bengalense">bengalense</tp:taxon-name-part></tp:taxon-name></italic>; <bold>B.</bold> Male of <italic><tp:taxon-name><tp:taxon-name-part taxon-name-part-type="genus" reg="Cloeon">Cloeon</tp:taxon-name-part> <tp:taxon-name-part taxon-name-part-type="species" reg="bengalense">bengalense</tp:taxon-name-part></tp:taxon-name></italic>; <bold>C.</bold> Female of <italic><tp:taxon-name><tp:taxon-name-part taxon-name-part-type="genus" reg="Cloeon">Cloeon</tp:taxon-name-part> <tp:taxon-name-part taxon-name-part-type="species" reg="bicolor">bicolor</tp:taxon-name-part></tp:taxon-name></italic>; <bold>D.</bold> Male of <italic><tp:taxon-name><tp:taxon-name-part taxon-name-part-type="genus" reg="Cloeon">Cloeon</tp:taxon-name-part> <tp:taxon-name-part taxon-name-part-type="species" reg="bicolor">bicolor</tp:taxon-name-part></tp:taxon-name></italic>.</p></caption><graphic xmlns:xlink="http://www.w3.org/1999/xlink" xlink:href="zookeys-1266-001_article-176616__-g013.jpg" position="float" orientation="portrait" xlink:type="simple" id="oo_1505658.jpg"><uri content-type="original_file" xlink:type="simple">https://binary.pensoft.net/fig/1505658</uri></graphic></fig><fig id="F14" position="float" orientation="portrait"><object-id xmlns:xlink="http://www.w3.org/1999/xlink" content-type="doi" xlink:type="simple">10.3897/zookeys.1266.176616.figure14</object-id><object-id xmlns:xlink="http://www.w3.org/1999/xlink" content-type="arpha" xlink:type="simple">7A1A9C0A-1C86-5743-941E-8A67D353CF5F</object-id><label>Figure 14.</label><caption><p>Adult abdominal terga of <italic><tp:taxon-name><tp:taxon-name-part taxon-name-part-type="genus" reg="Cloeon">Cloeon</tp:taxon-name-part></tp:taxon-name></italic> species in Thailand: <bold>A.</bold> Female of <italic><tp:taxon-name><tp:taxon-name-part taxon-name-part-type="genus" reg="Cloeon">Cloeon</tp:taxon-name-part> <tp:taxon-name-part taxon-name-part-type="species" reg="harveyi">harveyi</tp:taxon-name-part></tp:taxon-name></italic>; <bold>B.</bold> Male of <italic><tp:taxon-name><tp:taxon-name-part taxon-name-part-type="genus" reg="Cloeon">Cloeon</tp:taxon-name-part> <tp:taxon-name-part taxon-name-part-type="species" reg="harveyi">harveyi</tp:taxon-name-part></tp:taxon-name></italic>; <bold>C.</bold> Female of <italic><tp:taxon-name><tp:taxon-name-part taxon-name-part-type="genus" reg="Cloeon">Cloeon</tp:taxon-name-part> <tp:taxon-name-part taxon-name-part-type="species" reg="rubellum">rubellum</tp:taxon-name-part></tp:taxon-name></italic>; <bold>D.</bold> Male of <italic><tp:taxon-name><tp:taxon-name-part taxon-name-part-type="genus" reg="Cloeon">Cloeon</tp:taxon-name-part> <tp:taxon-name-part taxon-name-part-type="species" reg="rubellum">rubellum</tp:taxon-name-part></tp:taxon-name></italic>.</p></caption><graphic xmlns:xlink="http://www.w3.org/1999/xlink" xlink:href="zookeys-1266-001_article-176616__-g014.jpg" position="float" orientation="portrait" xlink:type="simple" id="oo_1505659.jpg"><uri content-type="original_file" xlink:type="simple">https://binary.pensoft.net/fig/1505659</uri></graphic></fig><fig id="F15" position="float" orientation="portrait"><object-id xmlns:xlink="http://www.w3.org/1999/xlink" content-type="doi" xlink:type="simple">10.3897/zookeys.1266.176616.figure15</object-id><object-id xmlns:xlink="http://www.w3.org/1999/xlink" content-type="arpha" xlink:type="simple">B8C3FDC0-9AEB-53A2-986D-26DF2ECEB802</object-id><label>Figure 15.</label><caption><p>Adult abdominal sterna of <italic><tp:taxon-name><tp:taxon-name-part taxon-name-part-type="genus" reg="Cloeon">Cloeon</tp:taxon-name-part></tp:taxon-name></italic> species in Thailand: <bold>A.</bold> Female of <italic><tp:taxon-name><tp:taxon-name-part taxon-name-part-type="genus" reg="Cloeon">Cloeon</tp:taxon-name-part> <tp:taxon-name-part taxon-name-part-type="species" reg="bengalense">bengalense</tp:taxon-name-part></tp:taxon-name></italic>; <bold>B.</bold> Male of <italic><tp:taxon-name><tp:taxon-name-part taxon-name-part-type="genus" reg="Cloeon">Cloeon</tp:taxon-name-part> <tp:taxon-name-part taxon-name-part-type="species" reg="bengalense">bengalense</tp:taxon-name-part></tp:taxon-name></italic>; <bold>C.</bold> Female of <italic><tp:taxon-name><tp:taxon-name-part taxon-name-part-type="genus" reg="Cloeon">Cloeon</tp:taxon-name-part> <tp:taxon-name-part taxon-name-part-type="species" reg="bicolor">bicolor</tp:taxon-name-part></tp:taxon-name></italic>; <bold>D.</bold> Male of <italic><tp:taxon-name><tp:taxon-name-part taxon-name-part-type="genus" reg="Cloeon">Cloeon</tp:taxon-name-part> <tp:taxon-name-part taxon-name-part-type="species" reg="bicolor">bicolor</tp:taxon-name-part></tp:taxon-name></italic>.</p></caption><graphic xmlns:xlink="http://www.w3.org/1999/xlink" xlink:href="zookeys-1266-001_article-176616__-g015.jpg" position="float" orientation="portrait" xlink:type="simple" id="oo_1505660.jpg"><uri content-type="original_file" xlink:type="simple">https://binary.pensoft.net/fig/1505660</uri></graphic></fig><fig id="F16" position="float" orientation="portrait"><object-id xmlns:xlink="http://www.w3.org/1999/xlink" content-type="doi" xlink:type="simple">10.3897/zookeys.1266.176616.figure16</object-id><object-id xmlns:xlink="http://www.w3.org/1999/xlink" content-type="arpha" xlink:type="simple">3EFAC99E-E790-5000-8205-1B04A04AD6FE</object-id><label>Figure 16.</label><caption><p>Adult abdominal sterna of <italic><tp:taxon-name><tp:taxon-name-part taxon-name-part-type="genus" reg="Cloeon">Cloeon</tp:taxon-name-part></tp:taxon-name></italic> species in Thailand: <bold>A.</bold> Female of <italic><tp:taxon-name><tp:taxon-name-part taxon-name-part-type="genus" reg="Cloeon">Cloeon</tp:taxon-name-part> <tp:taxon-name-part taxon-name-part-type="species" reg="harveyi">harveyi</tp:taxon-name-part></tp:taxon-name></italic>; <bold>B.</bold> Male of <italic><tp:taxon-name><tp:taxon-name-part taxon-name-part-type="genus" reg="Cloeon">Cloeon</tp:taxon-name-part> <tp:taxon-name-part taxon-name-part-type="species" reg="harveyi">harveyi</tp:taxon-name-part></tp:taxon-name></italic>; <bold>C.</bold> Female of <italic><tp:taxon-name><tp:taxon-name-part taxon-name-part-type="genus" reg="Cloeon">Cloeon</tp:taxon-name-part> <tp:taxon-name-part taxon-name-part-type="species" reg="rubellum">rubellum</tp:taxon-name-part></tp:taxon-name></italic>; <bold>D.</bold> Male of <italic><tp:taxon-name><tp:taxon-name-part taxon-name-part-type="genus" reg="Cloeon">Cloeon</tp:taxon-name-part> <tp:taxon-name-part taxon-name-part-type="species" reg="rubellum">rubellum</tp:taxon-name-part></tp:taxon-name></italic>.</p></caption><graphic xmlns:xlink="http://www.w3.org/1999/xlink" xlink:href="zookeys-1266-001_article-176616__-g016.jpg" position="float" orientation="portrait" xlink:type="simple" id="oo_1505661.jpg"><uri content-type="original_file" xlink:type="simple">https://binary.pensoft.net/fig/1505661</uri></graphic></fig><fig id="F17" position="float" orientation="portrait"><object-id xmlns:xlink="http://www.w3.org/1999/xlink" content-type="doi" xlink:type="simple">10.3897/zookeys.1266.176616.figure17</object-id><object-id xmlns:xlink="http://www.w3.org/1999/xlink" content-type="arpha" xlink:type="simple">F787C2C4-4E09-5C3E-8D48-7C1F6CCE61D9</object-id><label>Figure 17.</label><caption><p>Adult abdominal morphology of <italic><tp:taxon-name><tp:taxon-name-part taxon-name-part-type="genus" reg="Cloeon">Cloeon</tp:taxon-name-part> <tp:taxon-name-part taxon-name-part-type="species" reg="viridulum">viridulum</tp:taxon-name-part></tp:taxon-name></italic> in Thailand: <bold>A.</bold> Abdominal terga of female imago; <bold>B.</bold> Abdominal terga of male subimago; <bold>C.</bold> Abdominal sterna of female imago; <bold>D.</bold> Abdominal sterna of male subimago.</p></caption><graphic xmlns:xlink="http://www.w3.org/1999/xlink" xlink:href="zookeys-1266-001_article-176616__-g017.jpg" position="float" orientation="portrait" xlink:type="simple" id="oo_1505662.jpg"><uri content-type="original_file" xlink:type="simple">https://binary.pensoft.net/fig/1505662</uri></graphic></fig><fig id="F18" position="float" orientation="portrait"><object-id xmlns:xlink="http://www.w3.org/1999/xlink" content-type="doi" xlink:type="simple">10.3897/zookeys.1266.176616.figure18</object-id><object-id xmlns:xlink="http://www.w3.org/1999/xlink" content-type="arpha" xlink:type="simple">75929045-F154-5ADA-AC2E-2EEBD476F2F0</object-id><label>Figure 18.</label><caption><p><italic><tp:taxon-name><tp:taxon-name-part taxon-name-part-type="genus" reg="Cloeon">Cloeon</tp:taxon-name-part> <tp:taxon-name-part taxon-name-part-type="species" reg="bengalense">bengalense</tp:taxon-name-part></tp:taxon-name></italic>, adult morphology: <bold>A.</bold> Head and thorax of female imago (dorsal view); <bold>B.</bold> Sterna VIII–X of male imago (ventral view), SEMs of egg structures: <bold>C.</bold> General outline of egg; <bold>D.</bold> Chorion surface.</p></caption><graphic xmlns:xlink="http://www.w3.org/1999/xlink" xlink:href="zookeys-1266-001_article-176616__-g018.jpg" position="float" orientation="portrait" xlink:type="simple" id="oo_1505663.jpg"><uri content-type="original_file" xlink:type="simple">https://binary.pensoft.net/fig/1505663</uri></graphic></fig><p>The mature nymphs possess a head with two rows of irregular brown spots (Fig. <xref ref-type="fig" rid="F5">5A</xref>). The abdominal terga are dark green to brown, with uniformly dark brown to brown colouration. Terga II–IX bear a pale midline flanked by a pair of pale spots or drop-shaped marks. The abdominal sternum X lacks dark pigmentation (Fig. <xref ref-type="fig" rid="F5">5C</xref>).</p><p><bold>Male subimago (in alcohol).</bold> Body length 3.05–3.11 mm.</p><p><bold><italic>Head</italic></bold>: Dark brown. Eyes orange to rust-coloured with olive green lower eyes (Fig. <xref ref-type="fig" rid="F12">12B</xref>).</p><p><bold><italic>Thorax</italic></bold>: Olive green to dark brown, with white to cream-white midline (Fig. <xref ref-type="fig" rid="F12">12B</xref>).</p><fig id="F19" position="float" orientation="portrait"><object-id xmlns:xlink="http://www.w3.org/1999/xlink" content-type="doi" xlink:type="simple">10.3897/zookeys.1266.176616.figure19</object-id><object-id xmlns:xlink="http://www.w3.org/1999/xlink" content-type="arpha" xlink:type="simple">3E40CF62-DED3-5A8C-8C48-E46BADBABB37</object-id><label>Figure 19.</label><caption><p><italic><tp:taxon-name><tp:taxon-name-part taxon-name-part-type="genus" reg="Cloeon">Cloeon</tp:taxon-name-part> <tp:taxon-name-part taxon-name-part-type="species" reg="bengalense">bengalense</tp:taxon-name-part></tp:taxon-name></italic>, mature nymph morphology: <bold>A.</bold> Antenna; <bold>B.</bold> Left mandible; <bold>C.</bold> Right mandible; <bold>D.</bold> Labrum; <bold>E.</bold> Maxilla; <bold>F.</bold> Labium.</p></caption><graphic xmlns:xlink="http://www.w3.org/1999/xlink" xlink:href="zookeys-1266-001_article-176616__-g019.jpg" position="float" orientation="portrait" xlink:type="simple" id="oo_1505664.jpg"><uri content-type="original_file" xlink:type="simple">https://binary.pensoft.net/fig/1505664</uri></graphic></fig><p><bold><italic>Legs</italic></bold>: White colouration (Fig. <xref ref-type="fig" rid="F12">12B</xref>).</p><p><bold><italic>Abdominal terga</italic></bold>: White; posterior parts of segments II–VI bear a pale pair of rust-coloured stripes. Lateral margins of segments II–VII anteriorly with dark reddish-purple spots or stripes. Segments VII–X rust-coloured (Fig. <xref ref-type="fig" rid="F17">17B</xref>).</p><p><bold><italic>Abdominal sterna</italic></bold>: White; lateral margins of segments II–VII anteriorly have dark reddish-purple spots or stripes. Segments VII–X white (Fig. <xref ref-type="fig" rid="F17">17D</xref>).</p><p><bold><italic>Wings</italic></bold>: Milky white, with cream-white veins and no dark bands. Posterior margin with sparse microtrichia (Fig. <xref ref-type="fig" rid="F12">12D</xref>).</p><p><bold>Egg.</bold> Width 49.78 μm; height 84.99 μm. Oval-shaped; surface covered with pits, with irregularly distributed depressions of varying sizes and irregular dimensions and unevenly distributed across the surface (Fig. <xref ref-type="fig" rid="F26">26C, D</xref>).</p></tp:treatment-sec><tp:treatment-sec sec-type="distribution" id="SECID0EIEBI"><title>Distribution.</title><p>Northeastern Thailand (Nakhon Ratchasima province); western Thailand (Kanchanaburi province).</p></tp:treatment-sec><tp:treatment-sec sec-type="remarks" id="SECID0ENEBI"><title>Remarks.</title><p>The female subimago of <italic><tp:taxon-name><tp:taxon-name-part taxon-name-part-type="genus" reg="Cloeon">Cloeon</tp:taxon-name-part> <tp:taxon-name-part taxon-name-part-type="species" reg="viridulum">viridulum</tp:taxon-name-part></tp:taxon-name></italic> was described by <xref ref-type="bibr" rid="B28">Navás (1931)</xref> based on materials from China. Ours is the first record of this species in Thailand. In this study, we provide the first description of the male subimago and egg structure of <italic><tp:taxon-name><tp:taxon-name-part taxon-name-part-type="genus" reg="Cloeon">C.</tp:taxon-name-part> <tp:taxon-name-part taxon-name-part-type="species" reg="viridulum">viridulum</tp:taxon-name-part></tp:taxon-name></italic>.</p><fig id="F20" position="float" orientation="portrait"><object-id xmlns:xlink="http://www.w3.org/1999/xlink" content-type="doi" xlink:type="simple">10.3897/zookeys.1266.176616.figure20</object-id><object-id xmlns:xlink="http://www.w3.org/1999/xlink" content-type="arpha" xlink:type="simple">90A4D31E-E868-5EAF-87B9-0D13025E4403</object-id><label>Figure 20.</label><caption><p><italic><tp:taxon-name><tp:taxon-name-part taxon-name-part-type="genus" reg="Cloeon">Cloeon</tp:taxon-name-part> <tp:taxon-name-part taxon-name-part-type="species" reg="bengalense">bengalense</tp:taxon-name-part></tp:taxon-name></italic>, mature nymph morphology: <bold>A.</bold> Foreleg; <bold>B.</bold> Midleg; <bold>C.</bold> Hindleg; <bold>D.</bold> Claw of foreleg; <bold>E.</bold> Lateral margins of Terga VIII–IX; <bold>F.</bold> Partial of caudal filaments.</p></caption><graphic xmlns:xlink="http://www.w3.org/1999/xlink" xlink:href="zookeys-1266-001_article-176616__-g020.jpg" position="float" orientation="portrait" xlink:type="simple" id="oo_1505665.jpg"><uri content-type="original_file" xlink:type="simple">https://binary.pensoft.net/fig/1505665</uri></graphic></fig><sec sec-type="﻿Molecular analysis" id="SECID0ERGBI"><title>﻿Molecular analysis</title><p>The partial sequence of the mitochondrial <italic><abbrev xmlns:xlink="http://www.w3.org/1999/xlink" xlink:title="mitochondrial cytochrome c oxidase subunit I" id="ABBRID0EYGBI" xlink:type="simple">COI</abbrev></italic> gene (580–660 bp) of Thai <italic><tp:taxon-name><tp:taxon-name-part taxon-name-part-type="genus" reg="Cloeon">Cloeon</tp:taxon-name-part></tp:taxon-name></italic> species (Table <xref ref-type="table" rid="T1">1</xref>) was analysed and compared with the sequences of <italic><tp:taxon-name><tp:taxon-name-part taxon-name-part-type="genus" reg="Cloeon">C.</tp:taxon-name-part> <tp:taxon-name-part taxon-name-part-type="species" reg="viridulum">viridulum</tp:taxon-name-part></tp:taxon-name></italic> (?), <italic><tp:taxon-name><tp:taxon-name-part taxon-name-part-type="genus" reg="Cloeon">C.</tp:taxon-name-part> <tp:taxon-name-part taxon-name-part-type="species" reg="dipterum">dipterum</tp:taxon-name-part></tp:taxon-name></italic>, <italic><tp:taxon-name><tp:taxon-name-part taxon-name-part-type="genus" reg="Cloeon">C.</tp:taxon-name-part> <tp:taxon-name-part taxon-name-part-type="species" reg="navasi">navasi</tp:taxon-name-part></tp:taxon-name></italic>, and <italic><tp:taxon-name><tp:taxon-name-part taxon-name-part-type="genus" reg="Cloeon">Cloeon</tp:taxon-name-part></tp:taxon-name></italic> sp. retrieved from GenBank. The phylogenetic tree was inferred using the Maximum Likelihood (<abbrev xmlns:xlink="http://www.w3.org/1999/xlink" xlink:title="maximum-likelihood method" id="ABBRID0EPIBI" xlink:type="simple">ML</abbrev>) method. The 36 sequences separated clades as shown in Fig. <xref ref-type="fig" rid="F30">30</xref>. The first clade included three <italic><tp:taxon-name><tp:taxon-name-part taxon-name-part-type="genus" reg="Cloeon">C.</tp:taxon-name-part> <tp:taxon-name-part taxon-name-part-type="species" reg="viridulum">viridulum</tp:taxon-name-part></tp:taxon-name></italic> ? (China) and the second, one <italic><tp:taxon-name><tp:taxon-name-part taxon-name-part-type="genus" reg="Cloeon">C.</tp:taxon-name-part> <tp:taxon-name-part taxon-name-part-type="species" reg="viridulum">viridulum</tp:taxon-name-part></tp:taxon-name></italic> (Thailand); the third, <italic><tp:taxon-name><tp:taxon-name-part taxon-name-part-type="genus" reg="Cloeon">C.</tp:taxon-name-part> <tp:taxon-name-part taxon-name-part-type="species" reg="bicolor">bicolor</tp:taxon-name-part></tp:taxon-name></italic> (Thailand); the fourth, <italic><tp:taxon-name><tp:taxon-name-part taxon-name-part-type="genus" reg="Cloeon">C.</tp:taxon-name-part> <tp:taxon-name-part taxon-name-part-type="species" reg="bengalense">bengalense</tp:taxon-name-part></tp:taxon-name></italic> (Thailand); the fifth, <italic><tp:taxon-name><tp:taxon-name-part taxon-name-part-type="genus" reg="Cloeon">C.</tp:taxon-name-part> <tp:taxon-name-part taxon-name-part-type="species" reg="rubellum">rubellum</tp:taxon-name-part></tp:taxon-name></italic> (Thailand) and an unknown <italic><tp:taxon-name><tp:taxon-name-part taxon-name-part-type="genus" reg="Cloeon">Cloeon</tp:taxon-name-part></tp:taxon-name></italic> sp. from Thailand; the sixth, <italic><tp:taxon-name><tp:taxon-name-part taxon-name-part-type="genus" reg="Cloeon">C.</tp:taxon-name-part> <tp:taxon-name-part taxon-name-part-type="species" reg="harveyi">harveyi</tp:taxon-name-part></tp:taxon-name></italic> (Thailand) and <italic><tp:taxon-name><tp:taxon-name-part taxon-name-part-type="genus" reg="Cloeon">C.</tp:taxon-name-part> <tp:taxon-name-part taxon-name-part-type="species" reg="navasi">navasi</tp:taxon-name-part></tp:taxon-name></italic> (China); and the seventh, <italic><tp:taxon-name><tp:taxon-name-part taxon-name-part-type="genus" reg="Cloeon">C.</tp:taxon-name-part> <tp:taxon-name-part taxon-name-part-type="species" reg="dipterum">dipterum</tp:taxon-name-part></tp:taxon-name></italic> (USA, Japan, and Germany).</p><p>Similarly, species delimitation analysis using the <abbrev xmlns:xlink="http://www.w3.org/1999/xlink" xlink:title="Assemble Species by Automatic Partitioning" id="ABBRID0EYLBI" xlink:type="simple">ASAP</abbrev> method supported the separation of clades 1–6. The <abbrev xmlns:xlink="http://www.w3.org/1999/xlink" xlink:title="Assemble Species by Automatic Partitioning" id="ABBRID0E3LBI" xlink:type="simple">ASAP</abbrev> analysis grouped <italic><tp:taxon-name><tp:taxon-name-part taxon-name-part-type="genus" reg="Cloeon">C.</tp:taxon-name-part> <tp:taxon-name-part taxon-name-part-type="species" reg="rubellum">rubellum</tp:taxon-name-part></tp:taxon-name></italic> and <italic><tp:taxon-name><tp:taxon-name-part taxon-name-part-type="genus" reg="Cloeon">Cloeon</tp:taxon-name-part></tp:taxon-name></italic> sp., as well as <italic><tp:taxon-name><tp:taxon-name-part taxon-name-part-type="genus" reg="Cloeon">C.</tp:taxon-name-part> <tp:taxon-name-part taxon-name-part-type="species" reg="harveyi">harveyi</tp:taxon-name-part></tp:taxon-name></italic> (Thailand) and <italic><tp:taxon-name><tp:taxon-name-part taxon-name-part-type="genus" reg="Cloeon">C.</tp:taxon-name-part> <tp:taxon-name-part taxon-name-part-type="species" reg="navasi">navasi</tp:taxon-name-part></tp:taxon-name></italic> (China), as a single species. Interestingly, in clade 7, the <abbrev xmlns:xlink="http://www.w3.org/1999/xlink" xlink:title="Assemble Species by Automatic Partitioning" id="ABBRID0EINBI" xlink:type="simple">ASAP</abbrev> analysis separated <italic><tp:taxon-name><tp:taxon-name-part taxon-name-part-type="genus" reg="Cloeon">C.</tp:taxon-name-part> <tp:taxon-name-part taxon-name-part-type="species" reg="dipterum">dipterum</tp:taxon-name-part></tp:taxon-name></italic> into three distinct groups: <italic><tp:taxon-name><tp:taxon-name-part taxon-name-part-type="genus" reg="Cloeon">C.</tp:taxon-name-part> <tp:taxon-name-part taxon-name-part-type="species" reg="dipterum">dipterum</tp:taxon-name-part></tp:taxon-name></italic> (USA), <italic><tp:taxon-name><tp:taxon-name-part taxon-name-part-type="genus" reg="Cloeon">C.</tp:taxon-name-part> <tp:taxon-name-part taxon-name-part-type="species" reg="dipterum">dipterum</tp:taxon-name-part></tp:taxon-name></italic> (Japan), and <italic><tp:taxon-name><tp:taxon-name-part taxon-name-part-type="genus" reg="Cloeon">C.</tp:taxon-name-part> <tp:taxon-name-part taxon-name-part-type="species" reg="dipterum">dipterum</tp:taxon-name-part></tp:taxon-name></italic> (Germany) (Fig. <xref ref-type="fig" rid="F30">30</xref>).</p><p>The genetic distance analysis revealed that the range of intraspecific genetic distances of the genus <italic><tp:taxon-name><tp:taxon-name-part taxon-name-part-type="genus" reg="Cloeon">Cloeon</tp:taxon-name-part></tp:taxon-name></italic> from Thailand was 0–2.21%, while the range of interspecific genetic distances was 8.51–14.80% (Table <xref ref-type="table" rid="T2">2</xref>). The genetic distances between <italic><tp:taxon-name><tp:taxon-name-part taxon-name-part-type="genus" reg="Cloeon">Cloeon</tp:taxon-name-part> <tp:taxon-name-part taxon-name-part-type="species" reg="viridulum">viridulum</tp:taxon-name-part></tp:taxon-name></italic> ? (China) and <italic><tp:taxon-name><tp:taxon-name-part taxon-name-part-type="genus" reg="Cloeon">C.</tp:taxon-name-part> <tp:taxon-name-part taxon-name-part-type="species" reg="viridulum">viridulum</tp:taxon-name-part></tp:taxon-name></italic> (Thailand) were higher (4.63–4.94%) than the maximum intraspecific distance. These results suggest that the two clades may represent distinct species. The interspecific distances between <italic><tp:taxon-name><tp:taxon-name-part taxon-name-part-type="genus" reg="Cloeon">C.</tp:taxon-name-part> <tp:taxon-name-part taxon-name-part-type="species" reg="viridulum">viridulum</tp:taxon-name-part></tp:taxon-name></italic> ? (China) and <italic><tp:taxon-name><tp:taxon-name-part taxon-name-part-type="genus" reg="Cloeon">C.</tp:taxon-name-part> <tp:taxon-name-part taxon-name-part-type="species" reg="bicolor">bicolor</tp:taxon-name-part></tp:taxon-name></italic> (Thailand) ranged 6.48–7.20%. In contrast, <italic><tp:taxon-name><tp:taxon-name-part taxon-name-part-type="genus" reg="Cloeon">C.</tp:taxon-name-part> <tp:taxon-name-part taxon-name-part-type="species" reg="viridulum">viridulum</tp:taxon-name-part></tp:taxon-name></italic> (Thailand) exhibited greater genetic distances from <italic><tp:taxon-name><tp:taxon-name-part taxon-name-part-type="genus" reg="Cloeon">C.</tp:taxon-name-part> <tp:taxon-name-part taxon-name-part-type="species" reg="bicolor">bicolor</tp:taxon-name-part></tp:taxon-name></italic> (Thailand) (8.51–8.82%).</p><table-wrap id="T2" position="float" orientation="portrait"><label>Table 2.</label><caption><p>Genetic distance (<italic><abbrev xmlns:xlink="http://www.w3.org/1999/xlink" xlink:title="mitochondrial cytochrome c oxidase subunit I" id="ABBRID0EVRBI" xlink:type="simple">COI</abbrev></italic>) between sequenced specimens using the p-distance.</p></caption><table id="TID0E3VBI" rules="all"><tbody><tr><td rowspan="1" colspan="1"/><td rowspan="1" colspan="1">Species</td><td rowspan="1" colspan="1">1</td><td rowspan="1" colspan="1">2</td><td rowspan="1" colspan="1">3</td><td rowspan="1" colspan="1">4</td><td rowspan="1" colspan="1">5</td><td rowspan="1" colspan="1">6</td><td rowspan="1" colspan="1">7</td><td rowspan="1" colspan="1">8</td><td rowspan="1" colspan="1">9</td><td rowspan="1" colspan="1">10</td><td rowspan="1" colspan="1">11</td></tr><tr><td rowspan="1" colspan="1">1</td><td rowspan="1" colspan="1">
                      <italic>
                        <tp:taxon-name><tp:taxon-name-part taxon-name-part-type="genus" reg="Securiops">Securiops</tp:taxon-name-part> <tp:taxon-name-part taxon-name-part-type="species" reg="primasia">primasia</tp:taxon-name-part></tp:taxon-name>
                      </italic>
                    </td><td rowspan="1" colspan="1">-</td><td rowspan="1" colspan="1"/><td rowspan="1" colspan="1"/><td rowspan="1" colspan="1"/><td rowspan="1" colspan="1"/><td rowspan="1" colspan="1"/><td rowspan="1" colspan="1"/><td rowspan="1" colspan="1"/><td rowspan="1" colspan="1"/><td rowspan="1" colspan="1"/><td rowspan="1" colspan="1"/></tr><tr><td rowspan="1" colspan="1">2</td><td rowspan="1" colspan="1"><italic><tp:taxon-name><tp:taxon-name-part taxon-name-part-type="genus" reg="Cloeon">C.</tp:taxon-name-part> <tp:taxon-name-part taxon-name-part-type="species" reg="viridulum">viridulum</tp:taxon-name-part></tp:taxon-name></italic> ? (China)</td><td rowspan="1" colspan="1">14.81–14.97%</td><td rowspan="1" colspan="1">0.15–0.46%</td><td rowspan="1" colspan="1"/><td rowspan="1" colspan="1"/><td rowspan="1" colspan="1"/><td rowspan="1" colspan="1"/><td rowspan="1" colspan="1"/><td rowspan="1" colspan="1"/><td rowspan="1" colspan="1"/><td rowspan="1" colspan="1"/><td rowspan="1" colspan="1"/></tr><tr><td rowspan="1" colspan="1">3</td><td rowspan="1" colspan="1"><italic><tp:taxon-name><tp:taxon-name-part taxon-name-part-type="genus" reg="Cloeon">C.</tp:taxon-name-part> <tp:taxon-name-part taxon-name-part-type="species" reg="dipterum">dipterum</tp:taxon-name-part></tp:taxon-name></italic> (USA)</td><td rowspan="1" colspan="1">13.53%</td><td rowspan="1" colspan="1">15.12–15.28%</td><td rowspan="1" colspan="1"/><td rowspan="1" colspan="1"/><td rowspan="1" colspan="1"/><td rowspan="1" colspan="1"/><td rowspan="1" colspan="1"/><td rowspan="1" colspan="1"/><td rowspan="1" colspan="1"/><td rowspan="1" colspan="1"/><td rowspan="1" colspan="1"/></tr><tr><td rowspan="1" colspan="1">4</td><td rowspan="1" colspan="1"><italic><tp:taxon-name><tp:taxon-name-part taxon-name-part-type="genus" reg="Cloeon">C.</tp:taxon-name-part> <tp:taxon-name-part taxon-name-part-type="species" reg="dipterum">dipterum</tp:taxon-name-part></tp:taxon-name></italic> (Germany)</td><td rowspan="1" colspan="1">14.13%</td><td rowspan="1" colspan="1">14.81–14.97%</td><td rowspan="1" colspan="1">7.14%</td><td rowspan="1" colspan="1"/><td rowspan="1" colspan="1"/><td rowspan="1" colspan="1"/><td rowspan="1" colspan="1"/><td rowspan="1" colspan="1"/><td rowspan="1" colspan="1"/><td rowspan="1" colspan="1"/><td rowspan="1" colspan="1"/></tr><tr><td rowspan="1" colspan="1">5</td><td rowspan="1" colspan="1"><italic><tp:taxon-name><tp:taxon-name-part taxon-name-part-type="genus" reg="Cloeon">C.</tp:taxon-name-part> <tp:taxon-name-part taxon-name-part-type="species" reg="dipterum">dipterum</tp:taxon-name-part></tp:taxon-name></italic> (Japan)</td><td rowspan="1" colspan="1">14.44%</td><td rowspan="1" colspan="1">14.66–14.81%</td><td rowspan="1" colspan="1">6.53%</td><td rowspan="1" colspan="1">8.05%</td><td rowspan="1" colspan="1"/><td rowspan="1" colspan="1"/><td rowspan="1" colspan="1"/><td rowspan="1" colspan="1"/><td rowspan="1" colspan="1"/><td rowspan="1" colspan="1"/><td rowspan="1" colspan="1"/></tr><tr><td rowspan="1" colspan="1">6</td><td rowspan="1" colspan="1"><italic><tp:taxon-name><tp:taxon-name-part taxon-name-part-type="genus" reg="Cloeon">C.</tp:taxon-name-part> <tp:taxon-name-part taxon-name-part-type="species" reg="navasi">navasi</tp:taxon-name-part></tp:taxon-name></italic> (China)</td><td rowspan="1" colspan="1">12.50%</td><td rowspan="1" colspan="1">12.46–12.77%</td><td rowspan="1" colspan="1">13.73–13.89%</td><td rowspan="1" colspan="1">13.73–13.89%</td><td rowspan="1" colspan="1">13.73–13.89%</td><td rowspan="1" colspan="1">0.91%</td><td rowspan="1" colspan="1"/><td rowspan="1" colspan="1"/><td rowspan="1" colspan="1"/><td rowspan="1" colspan="1"/><td rowspan="1" colspan="1"/></tr><tr><td rowspan="1" colspan="1">7</td><td rowspan="1" colspan="1"><italic><tp:taxon-name><tp:taxon-name-part taxon-name-part-type="genus" reg="Cloeon">Cloeon</tp:taxon-name-part></tp:taxon-name></italic> sp. (Thailand)</td><td rowspan="1" colspan="1">16.74%</td><td rowspan="1" colspan="1">12.60–12.76%</td><td rowspan="1" colspan="1">16.28%</td><td rowspan="1" colspan="1">16.74%</td><td rowspan="1" colspan="1">15.50%</td><td rowspan="1" colspan="1">11.81–11.97%</td><td rowspan="1" colspan="1"/><td rowspan="1" colspan="1"/><td rowspan="1" colspan="1"/><td rowspan="1" colspan="1"/><td rowspan="1" colspan="1"/></tr><tr><td rowspan="1" colspan="1">8</td><td rowspan="1" colspan="1"><italic><tp:taxon-name><tp:taxon-name-part taxon-name-part-type="genus" reg="Cloeon">C.</tp:taxon-name-part> <tp:taxon-name-part taxon-name-part-type="species" reg="bengalense">bengalense</tp:taxon-name-part></tp:taxon-name></italic> (Thailand)</td><td rowspan="1" colspan="1">14.43–15.35%</td><td rowspan="1" colspan="1">11.88–13.18%</td><td rowspan="1" colspan="1">15.50–16.65%</td><td rowspan="1" colspan="1">15.50–16.56%</td><td rowspan="1" colspan="1">15.05–15.82%</td><td rowspan="1" colspan="1">12.33–13.50%</td><td rowspan="1" colspan="1">11.97–12.87%</td><td rowspan="1" colspan="1">0.32–1.97%</td><td rowspan="1" colspan="1"/><td rowspan="1" colspan="1"/><td rowspan="1" colspan="1"/></tr><tr><td rowspan="1" colspan="1">9</td><td rowspan="1" colspan="1"><italic><tp:taxon-name><tp:taxon-name-part taxon-name-part-type="genus" reg="Cloeon">C.</tp:taxon-name-part> <tp:taxon-name-part taxon-name-part-type="species" reg="bicolor">bicolor</tp:taxon-name-part></tp:taxon-name></italic> (Thailand)</td><td rowspan="1" colspan="1">16.87–17.32%</td><td rowspan="1" colspan="1">6.48–7.20%</td><td rowspan="1" colspan="1">16.11–16.69%</td><td rowspan="1" colspan="1">16.72–17.17%</td><td rowspan="1" colspan="1">15.81–16.22%</td><td rowspan="1" colspan="1">13.89–14.40%</td><td rowspan="1" colspan="1">13.95–14.80%</td><td rowspan="1" colspan="1">12.92–14.56%</td><td rowspan="1" colspan="1">0.31–1.37%</td><td rowspan="1" colspan="1"/><td rowspan="1" colspan="1"/></tr><tr><td rowspan="1" colspan="1">10</td><td rowspan="1" colspan="1"><italic><tp:taxon-name><tp:taxon-name-part taxon-name-part-type="genus" reg="Cloeon">C.</tp:taxon-name-part> <tp:taxon-name-part taxon-name-part-type="species" reg="harveyi">harveyi</tp:taxon-name-part></tp:taxon-name></italic> (Thailand)</td><td rowspan="1" colspan="1">12.31–12.77%</td><td rowspan="1" colspan="1">12.65–13.27%</td><td rowspan="1" colspan="1">13.83–14.29%</td><td rowspan="1" colspan="1">13.07–14.13%</td><td rowspan="1" colspan="1">13.68–14.22%</td><td rowspan="1" colspan="1">0.46–1.08%</td><td rowspan="1" colspan="1">12.25–12.56%</td><td rowspan="1" colspan="1">11.99–13.77</td><td rowspan="1" colspan="1">13.55–14.49%</td><td rowspan="1" colspan="1">0.15–1.22%</td><td rowspan="1" colspan="1"/></tr><tr><td rowspan="1" colspan="1">11</td><td rowspan="1" colspan="1"><italic><tp:taxon-name><tp:taxon-name-part taxon-name-part-type="genus" reg="Cloeon">C.</tp:taxon-name-part> <tp:taxon-name-part taxon-name-part-type="species" reg="rubellum">rubellum</tp:taxon-name-part></tp:taxon-name></italic> (Thailand)</td><td rowspan="1" colspan="1">15.65–16.56%</td><td rowspan="1" colspan="1">11.72–12.82%</td><td rowspan="1" colspan="1">15.35–15.93%</td><td rowspan="1" colspan="1">16.11–17.51%</td><td rowspan="1" colspan="1">14.44–15.34%</td><td rowspan="1" colspan="1">11.27–12.66%</td><td rowspan="1" colspan="1">0.47–2.21%</td><td rowspan="1" colspan="1">11.15–13.09%</td><td rowspan="1" colspan="1">13.62–14.65%</td><td rowspan="1" colspan="1">11.55–12.93%</td><td rowspan="1" colspan="1">0–1.82%</td></tr><tr><td rowspan="1" colspan="1">12</td><td rowspan="1" colspan="1"><italic><tp:taxon-name><tp:taxon-name-part taxon-name-part-type="genus" reg="Cloeon">C.</tp:taxon-name-part> <tp:taxon-name-part taxon-name-part-type="species" reg="viridulum">viridulum</tp:taxon-name-part></tp:taxon-name></italic> (Thailand)</td><td rowspan="1" colspan="1">15.35%</td><td rowspan="1" colspan="1">4.63–4.94%</td><td rowspan="1" colspan="1">17.93%</td><td rowspan="1" colspan="1">17.48%</td><td rowspan="1" colspan="1">16.57%</td><td rowspan="1" colspan="1">12.50–12.96%</td><td rowspan="1" colspan="1">14.26%</td><td rowspan="1" colspan="1">12.62–13.77%</td><td rowspan="1" colspan="1">8.51–8.82%</td><td rowspan="1" colspan="1">13.24–13.83%</td><td rowspan="1" colspan="1">12.59–14.29%</td></tr></tbody></table></table-wrap><p>Both the <italic><tp:taxon-name><tp:taxon-name-part taxon-name-part-type="genus" reg="Cloeon">Cloeon</tp:taxon-name-part> <tp:taxon-name-part taxon-name-part-type="species" reg="bicolor">bicolor</tp:taxon-name-part></tp:taxon-name></italic> (Thailand) clade and the <italic><tp:taxon-name><tp:taxon-name-part taxon-name-part-type="genus" reg="Cloeon">C.</tp:taxon-name-part> <tp:taxon-name-part taxon-name-part-type="species" reg="bengalense">bengalense</tp:taxon-name-part></tp:taxon-name></italic> (Thailand) clade showed the expected intraspecific distance ranges of 0.31–1.37% and 0.32–1.97%, respectively. The unknown <italic><tp:taxon-name><tp:taxon-name-part taxon-name-part-type="genus" reg="Cloeon">Cloeon</tp:taxon-name-part></tp:taxon-name></italic> sp. from Thailand exhibited genetic distances closest to the <italic><tp:taxon-name><tp:taxon-name-part taxon-name-part-type="genus" reg="Cloeon">C.</tp:taxon-name-part> <tp:taxon-name-part taxon-name-part-type="species" reg="rubellum">rubellum</tp:taxon-name-part></tp:taxon-name></italic> (Thailand) clade (0.47–2.21%). Similarly, <italic><tp:taxon-name><tp:taxon-name-part taxon-name-part-type="genus" reg="Cloeon">C.</tp:taxon-name-part> <tp:taxon-name-part taxon-name-part-type="species" reg="navasi">navasi</tp:taxon-name-part></tp:taxon-name></italic> (China) showed genetic distances closest to the <italic><tp:taxon-name><tp:taxon-name-part taxon-name-part-type="genus" reg="Cloeon">C.</tp:taxon-name-part> <tp:taxon-name-part taxon-name-part-type="species" reg="harveyi">harveyi</tp:taxon-name-part></tp:taxon-name></italic> (Thailand) clade (0.46–1.08%), both of which fell within the range of the intraspecific genetic distances in Thailand (0–2.21%). Interestingly, the <italic><tp:taxon-name><tp:taxon-name-part taxon-name-part-type="genus" reg="Cloeon">C.</tp:taxon-name-part> <tp:taxon-name-part taxon-name-part-type="species" reg="dipterum">dipterum</tp:taxon-name-part></tp:taxon-name></italic> clade showed a relatively high range of intraspecific genetic distances (6.53–8.05%), which was higher than the intraspecific range found in Thailand but remained below the minimum interspecific distance (8.51%).</p></sec></tp:treatment-sec><tp:treatment-sec><!--Section generated to contain objects referenced in tp:taxon-treatment.--><fig id="F26" position="float" orientation="portrait"><object-id xmlns:xlink="http://www.w3.org/1999/xlink" content-type="doi" xlink:type="simple">10.3897/zookeys.1266.176616.figure26</object-id><object-id xmlns:xlink="http://www.w3.org/1999/xlink" content-type="arpha" xlink:type="simple">E2EC3875-0538-5EAC-A774-442CA657F50D</object-id><label>Figure 26.</label><caption><p><italic><tp:taxon-name><tp:taxon-name-part taxon-name-part-type="genus" reg="Cloeon">Cloeon</tp:taxon-name-part> <tp:taxon-name-part taxon-name-part-type="species" reg="viridulum">viridulum</tp:taxon-name-part></tp:taxon-name></italic>, Adult morphology: <bold>A.</bold> Head and thorax of female imago (dorsal view); <bold>B.</bold> Sterna VIII–X of male subimago (ventral view), SEMs of egg structures: <bold>C.</bold> General outline of egg; <bold>D.</bold> Chorion surface.</p></caption><graphic xmlns:xlink="http://www.w3.org/1999/xlink" xlink:href="zookeys-1266-001_article-176616__-g026.jpg" position="float" orientation="portrait" xlink:type="simple" id="oo_1505671.jpg"><uri content-type="original_file" xlink:type="simple">https://binary.pensoft.net/fig/1505671</uri></graphic></fig><fig id="F27" position="float" orientation="portrait"><object-id xmlns:xlink="http://www.w3.org/1999/xlink" content-type="doi" xlink:type="simple">10.3897/zookeys.1266.176616.figure27</object-id><object-id xmlns:xlink="http://www.w3.org/1999/xlink" content-type="arpha" xlink:type="simple">FBEF7085-5CE5-5E64-A77B-DD4D8956B373</object-id><label>Figure 27.</label><caption><p>Drawing showing the dorsal (left) and ventral (right) views of a mature nymph <italic><tp:taxon-name><tp:taxon-name-part taxon-name-part-type="genus" reg="Cloeon">Cloeon</tp:taxon-name-part></tp:taxon-name></italic> species in Thailand: <bold>A.</bold><italic><tp:taxon-name><tp:taxon-name-part taxon-name-part-type="genus" reg="Cloeon">Cloeon</tp:taxon-name-part> <tp:taxon-name-part taxon-name-part-type="species" reg="harveyi">harveyi</tp:taxon-name-part></tp:taxon-name></italic>; <bold>B.</bold><italic><tp:taxon-name><tp:taxon-name-part taxon-name-part-type="genus" reg="Cloeon">Cloeon</tp:taxon-name-part> <tp:taxon-name-part taxon-name-part-type="species" reg="rubellum">rubellum</tp:taxon-name-part></tp:taxon-name></italic>; <bold>C.</bold><italic><tp:taxon-name><tp:taxon-name-part taxon-name-part-type="genus" reg="Cloeon">Cloeon</tp:taxon-name-part> <tp:taxon-name-part taxon-name-part-type="species" reg="bengalense">bengalense</tp:taxon-name-part></tp:taxon-name></italic>; <bold>D.</bold><italic><tp:taxon-name><tp:taxon-name-part taxon-name-part-type="genus" reg="Cloeon">Cloeon</tp:taxon-name-part> <tp:taxon-name-part taxon-name-part-type="species" reg="bicolor">bicolor</tp:taxon-name-part></tp:taxon-name></italic>; <bold>E.</bold><italic><tp:taxon-name><tp:taxon-name-part taxon-name-part-type="genus" reg="Cloeon">Cloeon</tp:taxon-name-part> <tp:taxon-name-part taxon-name-part-type="species" reg="viridulum">viridulum</tp:taxon-name-part></tp:taxon-name></italic>.</p></caption><graphic xmlns:xlink="http://www.w3.org/1999/xlink" xlink:href="zookeys-1266-001_article-176616__-g027.jpg" position="float" orientation="portrait" xlink:type="simple" id="oo_1505672.jpg"><uri content-type="original_file" xlink:type="simple">https://binary.pensoft.net/fig/1505672</uri></graphic></fig><fig id="F28" position="float" orientation="portrait"><object-id xmlns:xlink="http://www.w3.org/1999/xlink" content-type="doi" xlink:type="simple">10.3897/zookeys.1266.176616.figure28</object-id><object-id xmlns:xlink="http://www.w3.org/1999/xlink" content-type="arpha" xlink:type="simple">946E5680-EF8C-5535-ABDC-3BF55B9DCD7E</object-id><label>Figure 28.</label><caption><p>Drawing showing the dorsal (left) and ventral (right) views of a female imago of <italic><tp:taxon-name><tp:taxon-name-part taxon-name-part-type="genus" reg="Cloeon">Cloeon</tp:taxon-name-part></tp:taxon-name></italic> species in Thailand: <bold>A.</bold><italic><tp:taxon-name><tp:taxon-name-part taxon-name-part-type="genus" reg="Cloeon">Cloeon</tp:taxon-name-part> <tp:taxon-name-part taxon-name-part-type="species" reg="rubellum">rubellum</tp:taxon-name-part></tp:taxon-name></italic>; <bold>B.</bold><italic><tp:taxon-name><tp:taxon-name-part taxon-name-part-type="genus" reg="Cloeon">Cloeon</tp:taxon-name-part> <tp:taxon-name-part taxon-name-part-type="species" reg="harveyi">harveyi</tp:taxon-name-part></tp:taxon-name></italic>; <bold>C.</bold><italic><tp:taxon-name><tp:taxon-name-part taxon-name-part-type="genus" reg="Cloeon">Cloeon</tp:taxon-name-part> <tp:taxon-name-part taxon-name-part-type="species" reg="bicolor">bicolor</tp:taxon-name-part></tp:taxon-name></italic>; <bold>D.</bold><italic><tp:taxon-name><tp:taxon-name-part taxon-name-part-type="genus" reg="Cloeon">Cloeon</tp:taxon-name-part> <tp:taxon-name-part taxon-name-part-type="species" reg="viridulum">viridulum</tp:taxon-name-part></tp:taxon-name></italic>; <bold>E.</bold><italic><tp:taxon-name><tp:taxon-name-part taxon-name-part-type="genus" reg="Cloeon">Cloeon</tp:taxon-name-part> <tp:taxon-name-part taxon-name-part-type="species" reg="bengalense">bengalense</tp:taxon-name-part></tp:taxon-name></italic>.</p></caption><graphic xmlns:xlink="http://www.w3.org/1999/xlink" xlink:href="zookeys-1266-001_article-176616__-g028.jpg" position="float" orientation="portrait" xlink:type="simple" id="oo_1505673.jpg"><uri content-type="original_file" xlink:type="simple">https://binary.pensoft.net/fig/1505673</uri></graphic></fig><fig id="F29" position="float" orientation="portrait"><object-id xmlns:xlink="http://www.w3.org/1999/xlink" content-type="doi" xlink:type="simple">10.3897/zookeys.1266.176616.figure29</object-id><object-id xmlns:xlink="http://www.w3.org/1999/xlink" content-type="arpha" xlink:type="simple">EEC4CE3D-8C43-5164-83BB-23F4BFFA83C3</object-id><label>Figure 29.</label><caption><p>Drawing showing the dorsal (left) and ventral (right) views of a male adult of <italic><tp:taxon-name><tp:taxon-name-part taxon-name-part-type="genus" reg="Cloeon">Cloeon</tp:taxon-name-part></tp:taxon-name></italic> species in Thailand: <bold>A.</bold><italic><tp:taxon-name><tp:taxon-name-part taxon-name-part-type="genus" reg="Cloeon">Cloeon</tp:taxon-name-part> <tp:taxon-name-part taxon-name-part-type="species" reg="harveyi">harveyi</tp:taxon-name-part></tp:taxon-name></italic> (imago); <bold>B.</bold><italic><tp:taxon-name><tp:taxon-name-part taxon-name-part-type="genus" reg="Cloeon">Cloeon</tp:taxon-name-part> <tp:taxon-name-part taxon-name-part-type="species" reg="viridulum">viridulum</tp:taxon-name-part></tp:taxon-name></italic> (subimago); <bold>C.</bold><italic><tp:taxon-name><tp:taxon-name-part taxon-name-part-type="genus" reg="Cloeon">Cloeon</tp:taxon-name-part> <tp:taxon-name-part taxon-name-part-type="species" reg="bicolor">bicolor</tp:taxon-name-part></tp:taxon-name></italic> (imago); <bold>D.</bold><italic><tp:taxon-name><tp:taxon-name-part taxon-name-part-type="genus" reg="Cloeon">Cloeon</tp:taxon-name-part> <tp:taxon-name-part taxon-name-part-type="species" reg="bengalense">bengalense</tp:taxon-name-part></tp:taxon-name></italic> (imago); <bold>E.</bold><italic><tp:taxon-name><tp:taxon-name-part taxon-name-part-type="genus" reg="Cloeon">Cloeon</tp:taxon-name-part> <tp:taxon-name-part taxon-name-part-type="species" reg="rubellum">rubellum</tp:taxon-name-part></tp:taxon-name></italic> (imago).</p></caption><graphic xmlns:xlink="http://www.w3.org/1999/xlink" xlink:href="zookeys-1266-001_article-176616__-g029.jpg" position="float" orientation="portrait" xlink:type="simple" id="oo_1505674.jpg"><uri content-type="original_file" xlink:type="simple">https://binary.pensoft.net/fig/1505674</uri></graphic></fig><table-wrap id="T1" position="float" orientation="portrait"><label>Table 1.</label><caption><p>List of sequences of the genus <italic><tp:taxon-name><tp:taxon-name-part taxon-name-part-type="genus" reg="Cloeon">Cloeon</tp:taxon-name-part></tp:taxon-name></italic> in Thailand.</p></caption><table id="TID0EUKAI" rules="all"><tbody><tr><th rowspan="1" colspan="1">Species</th><th rowspan="1" colspan="1">Locality</th><th rowspan="1" colspan="1">Code</th><th rowspan="1" colspan="1">Date</th><th rowspan="1" colspan="1">GenBank accession number</th></tr><tr><td rowspan="5" colspan="1">
                  <italic>
                    <tp:taxon-name><tp:taxon-name-part taxon-name-part-type="genus" reg="Cloeon">C.</tp:taxon-name-part> <tp:taxon-name-part taxon-name-part-type="species" reg="bengalense">bengalense</tp:taxon-name-part></tp:taxon-name>
                  </italic>
                </td><td rowspan="1" colspan="1">Nakhon Ratchasima</td><td rowspan="1" colspan="1">NR01CV</td><td rowspan="1" colspan="1">29 Nov 2024</td><td rowspan="1" colspan="1" style="color: #396ba6">
                  <ext-link xmlns:xlink="http://www.w3.org/1999/xlink" ext-link-type="gen" xlink:href="PX654150" xlink:type="simple">PX654150</ext-link>
                </td></tr><tr><td rowspan="1" colspan="1">Kanchanaburi</td><td rowspan="1" colspan="1">KN01CV</td><td rowspan="1" colspan="1">22 Dec 2024</td><td rowspan="1" colspan="1" style="color: #396ba6">
                  <ext-link xmlns:xlink="http://www.w3.org/1999/xlink" ext-link-type="gen" xlink:href="PX654151" xlink:type="simple">PX654151</ext-link>
                </td></tr><tr><td rowspan="1" colspan="1">Bangkok</td><td rowspan="1" colspan="1">BM01CV</td><td rowspan="1" colspan="1">12 Jan 2025</td><td rowspan="1" colspan="1" style="color: #396ba6">
                  <ext-link xmlns:xlink="http://www.w3.org/1999/xlink" ext-link-type="gen" xlink:href="PX654152" xlink:type="simple">PX654152</ext-link>
                </td></tr><tr><td rowspan="1" colspan="1">Khon Kaen</td><td rowspan="1" colspan="1">KK01CV</td><td rowspan="1" colspan="1">01 Apr 2024</td><td rowspan="1" colspan="1" style="color: #396ba6">
                  <ext-link xmlns:xlink="http://www.w3.org/1999/xlink" ext-link-type="gen" xlink:href="PX654153" xlink:type="simple">PX654153</ext-link>
                </td></tr><tr><td rowspan="1" colspan="1">Khon Kaen</td><td rowspan="1" colspan="1">KK02CV</td><td rowspan="1" colspan="1">01 Apr 2024</td><td rowspan="1" colspan="1" style="color: #396ba6">
                  <ext-link xmlns:xlink="http://www.w3.org/1999/xlink" ext-link-type="gen" xlink:href="PX654154" xlink:type="simple">PX654154</ext-link>
                </td></tr><tr><td rowspan="4" colspan="1">
                  <italic>
                    <tp:taxon-name><tp:taxon-name-part taxon-name-part-type="genus" reg="Cloeon">C.</tp:taxon-name-part> <tp:taxon-name-part taxon-name-part-type="species" reg="bicolor">bicolor</tp:taxon-name-part></tp:taxon-name>
                  </italic>
                </td><td rowspan="1" colspan="1">Bangkok</td><td rowspan="1" colspan="1">BM01CB</td><td rowspan="1" colspan="1">26 Dec 2024</td><td rowspan="1" colspan="1" style="color: #396ba6">
                  <ext-link xmlns:xlink="http://www.w3.org/1999/xlink" ext-link-type="gen" xlink:href="PX654155" xlink:type="simple">PX654155</ext-link>
                </td></tr><tr><td rowspan="1" colspan="1">Nakhon Pathom</td><td rowspan="1" colspan="1">NP01CB</td><td rowspan="1" colspan="1">13 Jan 2025</td><td rowspan="1" colspan="1" style="color: #396ba6">
                  <ext-link xmlns:xlink="http://www.w3.org/1999/xlink" ext-link-type="gen" xlink:href="PX654156" xlink:type="simple">PX654156</ext-link>
                </td></tr><tr><td rowspan="1" colspan="1">Chachoengsao</td><td rowspan="1" colspan="1">CC01CB</td><td rowspan="1" colspan="1">05 Feb 2025</td><td rowspan="1" colspan="1" style="color: #396ba6">
                  <ext-link xmlns:xlink="http://www.w3.org/1999/xlink" ext-link-type="gen" xlink:href="PX654157" xlink:type="simple">PX654157</ext-link>
                </td></tr><tr><td rowspan="1" colspan="1">Khon Kaen</td><td rowspan="1" colspan="1">KK01CB</td><td rowspan="1" colspan="1">01 Apr 2024</td><td rowspan="1" colspan="1" style="color: #396ba6">
                  <ext-link xmlns:xlink="http://www.w3.org/1999/xlink" ext-link-type="gen" xlink:href="PX654158" xlink:type="simple">PX654158</ext-link>
                </td></tr><tr><td rowspan="6" colspan="1">
                  <italic>
                    <tp:taxon-name><tp:taxon-name-part taxon-name-part-type="genus" reg="Cloeon">C.</tp:taxon-name-part> <tp:taxon-name-part taxon-name-part-type="species" reg="harveyi">harveyi</tp:taxon-name-part></tp:taxon-name>
                  </italic>
                </td><td rowspan="1" colspan="1">Chiang Mai</td><td rowspan="1" colspan="1">CM01CH</td><td rowspan="1" colspan="1">07 Jan 2025</td><td rowspan="1" colspan="1" style="color: #396ba6">
                  <ext-link xmlns:xlink="http://www.w3.org/1999/xlink" ext-link-type="gen" xlink:href="PX654159" xlink:type="simple">PX654159</ext-link>
                </td></tr><tr><td rowspan="1" colspan="1">Bangkok</td><td rowspan="1" colspan="1">BM01CH</td><td rowspan="1" colspan="1">29 Nov 2024</td><td rowspan="1" colspan="1" style="color: #396ba6">
                  <ext-link xmlns:xlink="http://www.w3.org/1999/xlink" ext-link-type="gen" xlink:href="PX654139" xlink:type="simple">PX654139</ext-link>
                </td></tr><tr><td rowspan="1" colspan="1">Chachoengsao</td><td rowspan="1" colspan="1">CC01CH</td><td rowspan="1" colspan="1">29 Dec 2024</td><td rowspan="1" colspan="1" style="color: #396ba6">
                  <ext-link xmlns:xlink="http://www.w3.org/1999/xlink" ext-link-type="gen" xlink:href="PX654160" xlink:type="simple">PX654160</ext-link>
                </td></tr><tr><td rowspan="1" colspan="1">Khon Kaen</td><td rowspan="1" colspan="1">KK01CH</td><td rowspan="1" colspan="1">01 Apr 2024</td><td rowspan="1" colspan="1" style="color: #396ba6">
                  <ext-link xmlns:xlink="http://www.w3.org/1999/xlink" ext-link-type="gen" xlink:href="PX654161" xlink:type="simple">PX654161</ext-link>
                </td></tr><tr><td rowspan="1" colspan="1">Khon Kaen</td><td rowspan="1" colspan="1">KK02CH</td><td rowspan="1" colspan="1">01 Apr 2024</td><td rowspan="1" colspan="1" style="color: #396ba6">
                  <ext-link xmlns:xlink="http://www.w3.org/1999/xlink" ext-link-type="gen" xlink:href="PX654162" xlink:type="simple">PX654162</ext-link>
                </td></tr><tr><td rowspan="1" colspan="1">Khon Kaen</td><td rowspan="1" colspan="1">KK03CH</td><td rowspan="1" colspan="1">01 Apr 2024</td><td rowspan="1" colspan="1" style="color: #396ba6">
                  <ext-link xmlns:xlink="http://www.w3.org/1999/xlink" ext-link-type="gen" xlink:href="PX654140" xlink:type="simple">PX654140</ext-link>
                </td></tr><tr><td rowspan="10" colspan="1">
                  <italic>
                    <tp:taxon-name><tp:taxon-name-part taxon-name-part-type="genus" reg="Cloeon">C.</tp:taxon-name-part> <tp:taxon-name-part taxon-name-part-type="species" reg="rubellum">rubellum</tp:taxon-name-part></tp:taxon-name>
                  </italic>
                </td><td rowspan="1" colspan="1">Chachoengsao</td><td rowspan="1" colspan="1">CC01CR</td><td rowspan="1" colspan="1">29 Dec 2024</td><td rowspan="1" colspan="1" style="color: #396ba6">
                  <ext-link xmlns:xlink="http://www.w3.org/1999/xlink" ext-link-type="gen" xlink:href="PX654163" xlink:type="simple">PX654163</ext-link>
                </td></tr><tr><td rowspan="1" colspan="1">Bangkok</td><td rowspan="1" colspan="1">BM01CR</td><td rowspan="1" colspan="1">02 Feb 2025</td><td rowspan="1" colspan="1" style="color: #396ba6">
                  <ext-link xmlns:xlink="http://www.w3.org/1999/xlink" ext-link-type="gen" xlink:href="PX654164" xlink:type="simple">PX654164</ext-link>
                </td></tr><tr><td rowspan="1" colspan="1">Bangkok</td><td rowspan="1" colspan="1">BM02CR</td><td rowspan="1" colspan="1">04 Jan 2025</td><td rowspan="1" colspan="1" style="color: #396ba6">
                  <ext-link xmlns:xlink="http://www.w3.org/1999/xlink" ext-link-type="gen" xlink:href="PX654165" xlink:type="simple">PX654165</ext-link>
                </td></tr><tr><td rowspan="1" colspan="1">Khon Kaen</td><td rowspan="1" colspan="1">KK01CR</td><td rowspan="1" colspan="1">01 Apr 2024</td><td rowspan="1" colspan="1" style="color: #396ba6">
                  <ext-link xmlns:xlink="http://www.w3.org/1999/xlink" ext-link-type="gen" xlink:href="PX654166" xlink:type="simple">PX654166</ext-link>
                </td></tr><tr><td rowspan="1" colspan="1">Khon Kaen</td><td rowspan="1" colspan="1">KK02CR</td><td rowspan="1" colspan="1">01 Apr 2024</td><td rowspan="1" colspan="1" style="color: #396ba6">
                  <ext-link xmlns:xlink="http://www.w3.org/1999/xlink" ext-link-type="gen" xlink:href="PX654167" xlink:type="simple">PX654167</ext-link>
                </td></tr><tr><td rowspan="1" colspan="1">Khon Kaen</td><td rowspan="1" colspan="1">KK03CR</td><td rowspan="1" colspan="1">01 Apr 2024</td><td rowspan="1" colspan="1" style="color: #396ba6">
                  <ext-link xmlns:xlink="http://www.w3.org/1999/xlink" ext-link-type="gen" xlink:href="PX654168" xlink:type="simple">PX654168</ext-link>
                </td></tr><tr><td rowspan="1" colspan="1">Khon Kaen</td><td rowspan="1" colspan="1">KK04CR</td><td rowspan="1" colspan="1">01 Apr 2024</td><td rowspan="1" colspan="1" style="color: #396ba6">
                  <ext-link xmlns:xlink="http://www.w3.org/1999/xlink" ext-link-type="gen" xlink:href="PX654169" xlink:type="simple">PX654169</ext-link>
                </td></tr><tr><td rowspan="1" colspan="1">Khon Kaen</td><td rowspan="1" colspan="1">KK05CR</td><td rowspan="1" colspan="1">01 Apr 2024</td><td rowspan="1" colspan="1" style="color: #396ba6">
                  <ext-link xmlns:xlink="http://www.w3.org/1999/xlink" ext-link-type="gen" xlink:href="PX654170" xlink:type="simple">PX654170</ext-link>
                </td></tr><tr><td rowspan="1" colspan="1">Khon Kaen</td><td rowspan="1" colspan="1">KK06CR</td><td rowspan="1" colspan="1">01 Apr 2024</td><td rowspan="1" colspan="1" style="color: #396ba6">
                  <ext-link xmlns:xlink="http://www.w3.org/1999/xlink" ext-link-type="gen" xlink:href="PX654171" xlink:type="simple">PX654171</ext-link>
                </td></tr><tr><td rowspan="1" colspan="1">Khon Kaen</td><td rowspan="1" colspan="1">KK07CR</td><td rowspan="1" colspan="1">01 Apr 2024</td><td rowspan="1" colspan="1" style="color: #396ba6">
                  <ext-link xmlns:xlink="http://www.w3.org/1999/xlink" ext-link-type="gen" xlink:href="PX650272" xlink:type="simple">PX650272</ext-link>
                </td></tr><tr><td rowspan="1" colspan="1">
                  <italic>
                    <tp:taxon-name><tp:taxon-name-part taxon-name-part-type="genus" reg="Cloeon">C.</tp:taxon-name-part> <tp:taxon-name-part taxon-name-part-type="species" reg="viridulum">viridulum</tp:taxon-name-part></tp:taxon-name>
                  </italic>
                </td><td rowspan="1" colspan="1">Kanchanaburi</td><td rowspan="1" colspan="1">KN01CD</td><td rowspan="1" colspan="1">05 July 2025</td><td rowspan="1" colspan="1" style="color: #396ba6">
                  <ext-link xmlns:xlink="http://www.w3.org/1999/xlink" ext-link-type="gen" xlink:href="PX650275" xlink:type="simple">PX650275</ext-link>
                </td></tr></tbody></table></table-wrap><fig id="F30" position="float" orientation="portrait"><object-id xmlns:xlink="http://www.w3.org/1999/xlink" content-type="doi" xlink:type="simple">10.3897/zookeys.1266.176616.figure30</object-id><object-id xmlns:xlink="http://www.w3.org/1999/xlink" content-type="arpha" xlink:type="simple">946A931F-99B0-597F-9589-F5AA61C621E9</object-id><label>Figure 30.</label><caption><p>Phylogenetic tree of the genus <italic><tp:taxon-name><tp:taxon-name-part taxon-name-part-type="genus" reg="Cloeon">Cloeon</tp:taxon-name-part></tp:taxon-name></italic> based on <abbrev xmlns:xlink="http://www.w3.org/1999/xlink" xlink:title="mitochondrial cytochrome c oxidase subunit I" id="ABBRID0EGBBK" xlink:type="simple">COI</abbrev> gene sequences inferred using the Maximum Likelihood (<abbrev xmlns:xlink="http://www.w3.org/1999/xlink" xlink:title="maximum-likelihood method" id="ABBRID0EKBBK" xlink:type="simple">ML</abbrev>) method and performed using the distance-based Assemble Species by Automatic Partitioning (<abbrev xmlns:xlink="http://www.w3.org/1999/xlink" xlink:title="Assemble Species by Automatic Partitioning" id="ABBRID0EOBBK" xlink:type="simple">ASAP</abbrev>).</p></caption><graphic xmlns:xlink="http://www.w3.org/1999/xlink" xlink:href="zookeys-1266-001_article-176616__-g030.jpg" position="float" orientation="portrait" xlink:type="simple" id="oo_1505675.jpg"><uri content-type="original_file" xlink:type="simple">https://binary.pensoft.net/fig/1505675</uri></graphic></fig></tp:treatment-sec><ref-list><ref id="B29"><mixed-citation xmlns:xlink="http://www.w3.org/1999/xlink" xlink:type="simple"><person-group><name name-style="western"><surname>Navás</surname><given-names>L</given-names></name></person-group> (<year>1933</year>) <article-title>Névroptères et insectes voisins. Chine et pays environnants. 4<sup>e</sup> Série.</article-title><source>Notes d’Entomologie Chinoise</source><volume>1</volume>(<issue>9</issue>): <fpage>1</fpage>–<lpage>23</lpage>.</mixed-citation></ref><ref id="B44"><mixed-citation xmlns:xlink="http://www.w3.org/1999/xlink" xlink:type="simple"><person-group><name name-style="western"><surname>Wu</surname><given-names>CF</given-names></name></person-group> (<year>1935</year>) <article-title>Order VII. <tp:taxon-name><tp:taxon-name-part taxon-name-part-type="order">Ephemeroptera</tp:taxon-name-part></tp:taxon-name>.</article-title><source>Catalogus Insectorum Sinensium</source><volume>1</volume>: <fpage>247</fpage>–<lpage>253</lpage>.</mixed-citation></ref><ref id="B41"><mixed-citation xmlns:xlink="http://www.w3.org/1999/xlink" xlink:type="simple"><person-group><name name-style="western"><surname>Ulmer</surname><given-names>G</given-names></name></person-group> (<year>1936</year>) <article-title>Neue chinesische Ephemeropteren, nebst ubersicht uber die bischer aus China bekannten Arten.</article-title><source>Peking Natural History Bulletin</source><volume>10</volume>: <fpage>201</fpage>–<lpage>215</lpage>.</mixed-citation></ref><ref id="B9"><mixed-citation xmlns:xlink="http://www.w3.org/1999/xlink" xlink:type="simple"><person-group><name name-style="western"><surname>Gui</surname><given-names>H</given-names></name></person-group> (<year>1985</year>) <article-title>A catalog of the <tp:taxon-name><tp:taxon-name-part taxon-name-part-type="order">Ephemeroptera</tp:taxon-name-part></tp:taxon-name> of China.</article-title><source>Journal of Nanjing Normal University</source><volume>4</volume>: <fpage>79</fpage>–<lpage>97</lpage>. [Nature Science]</mixed-citation></ref><ref id="B1"><mixed-citation xmlns:xlink="http://www.w3.org/1999/xlink" xlink:type="simple"><person-group><name name-style="western"><surname>Alba-Tercedor</surname><given-names>J</given-names></name><name name-style="western"><surname>Peters</surname><given-names>WL</given-names></name></person-group> (<year>1985</year>) <article-title>Types and additional specimens of <tp:taxon-name><tp:taxon-name-part taxon-name-part-type="order">Ephemeroptera</tp:taxon-name-part></tp:taxon-name> studied by Longinos Navás in the Museo de Zoologia del Ayuntamiento, Barcelona, Spain.</article-title><source>Aquatic Insects</source><volume>7</volume>(<issue>4</issue>): <fpage>215</fpage>–<lpage>227</lpage>. <ext-link xlink:href="10.1080/01650428509361222" ext-link-type="doi" xlink:type="simple">https://doi.org/10.1080/01650428509361222</ext-link></mixed-citation></ref><ref id="B36"><mixed-citation xmlns:xlink="http://www.w3.org/1999/xlink" xlink:type="simple"><person-group><name name-style="western"><surname>Sun</surname><given-names>J</given-names></name><name name-style="western"><surname>Han</surname><given-names>Y</given-names></name><name name-style="western"><surname>Luo</surname><given-names>J</given-names></name><name name-style="western"><surname>Zhou</surname><given-names>C</given-names></name></person-group> (<year>2015</year>) <article-title>Mayfly fauna of the Zijin National Park as representatives of eastern Chinese headwater <tp:taxon-name><tp:taxon-name-part taxon-name-part-type="order">Ephemeroptera</tp:taxon-name-part></tp:taxon-name>.</article-title><source>Entomological Research Bulletin</source><volume>31</volume>: <fpage>58</fpage>–<lpage>61</lpage>.</mixed-citation></ref><ref id="B35"><mixed-citation xmlns:xlink="http://www.w3.org/1999/xlink" xlink:type="simple"><person-group><name name-style="western"><surname>Si</surname><given-names>Q</given-names></name><name name-style="western"><surname>Luo</surname><given-names>JY</given-names></name><name name-style="western"><surname>Hu</surname><given-names>Z</given-names></name><name name-style="western"><surname>Zhang</surname><given-names>W</given-names></name><name name-style="western"><surname>Zhou</surname><given-names>CF</given-names></name></person-group> (<year>2017</year>) De novo transcriptome of the mayfly <italic><tp:taxon-name><tp:taxon-name-part taxon-name-part-type="genus">Cloeon</tp:taxon-name-part> <tp:taxon-name-part taxon-name-part-type="species">viridulum</tp:taxon-name-part></tp:taxon-name></italic> and transcriptional signatures of Prometabola. PLoS One 12(6): e0179083. <ext-link xlink:href="10.1371/journal.pone.0179083" ext-link-type="doi" xlink:type="simple">https://doi.org/10.1371/journal.pone.0179083</ext-link></mixed-citation></ref><ref id="B46"><mixed-citation xmlns:xlink="http://www.w3.org/1999/xlink" xlink:type="simple"><person-group><name name-style="western"><surname>Ying</surname><given-names>X</given-names></name><name name-style="western"><surname>Li</surname><given-names>W</given-names></name><name name-style="western"><surname>Zhou</surname><given-names>C</given-names></name></person-group> (<year>2021</year>) <article-title>A review of the genus <italic><tp:taxon-name><tp:taxon-name-part taxon-name-part-type="genus">Cloeon</tp:taxon-name-part></tp:taxon-name></italic> from Chinese mainland (<tp:taxon-name><tp:taxon-name-part taxon-name-part-type="order">Ephemeroptera</tp:taxon-name-part></tp:taxon-name>: <tp:taxon-name><tp:taxon-name-part taxon-name-part-type="family">Baetidae</tp:taxon-name-part></tp:taxon-name>).</article-title><source>Insects</source><volume>12</volume>(<issue>12</issue>): <fpage>1</fpage>–<lpage>16</lpage>. <ext-link xlink:href="10.3390/insects12121093" ext-link-type="doi" xlink:type="simple">https://doi.org/10.3390/insects12121093</ext-link></mixed-citation></ref><ref id="B40"><mixed-citation xmlns:xlink="http://www.w3.org/1999/xlink" xlink:type="simple"><person-group><name name-style="western"><surname>Ulmer</surname><given-names>G</given-names></name></person-group> (<year>1925</year>) <article-title>Beiträge zur Fauna sinica. 3. Trichopteren und Ephemeropteren.</article-title><source>Archiv fur Naturgeschichte (A)</source><volume>91</volume>(<issue>5</issue>): <fpage>20</fpage>–<lpage>110</lpage>.</mixed-citation></ref><ref id="B28"><mixed-citation xmlns:xlink="http://www.w3.org/1999/xlink" xlink:type="simple"><person-group><name name-style="western"><surname>Navás</surname><given-names>L</given-names></name></person-group> (<year>1931</year>) <article-title>Névroptères et insectes voisins. Chine et pays environnants. 2<sup>e</sup> Série. Notes d’Entomologie Chinoise.</article-title><source>Musée Heude</source><volume>1</volume>(<issue>7</issue>): <fpage>1</fpage>–<lpage>10</lpage>.</mixed-citation></ref></ref-list></tp:taxon-treatment>
